# Supplementary material for: Reconstitution defines the roles of p62, NBR1 and TAX1BP1 in ubiquitin condensate formation and autophagy initiation
Source: Nat Commun. 2021 Sep 1;12:5212. doi: 10.1038/s41467-021-25572-w (PMC8410870; doi:10.1038/s41467-021-25572-w)
Supplement: Supplementary file 6 — Source data [file 41467_2021_25572_MOESM6_ESM.zip]

Archive with 5 entries (4 files):
- Source data/
- Source data/Source data_Uncropped gels and blots.pdf
- __MACOSX/Source data/._Source data_Uncropped gels and blots.pdf
- Source data/Source data_condensate formation assay.xlsx
- __MACOSX/Source data/._Source data_condensate formation assay.xlsx
