# Supplementary material for: Reconstitution defines the roles of p62, NBR1 and TAX1BP1 in ubiquitin condensate formation and autophagy initiation
Source: Nat Commun. 2021 Sep 1;12:5212. doi: 10.1038/s41467-021-25572-w (PMC8410870; doi:10.1038/s41467-021-25572-w)
Supplement: Supplementary file 6 — Source data [file 41467_2021_25572_MOESM6_ESM.zip › Source data/Source data_condensate formation assay.xlsx]

## Sheet: Fig. 2C
	Number of particles (Count)
	Replicate 1		Replicate 2		Replicate 3			Averages of 3 replicates			StDev of 3 replicates
	p62_mCherry	p62+NBR1_mCherry	p62_mCherry	p62+NBR1_mCherry	p62_mCherry	p62+NBR1_mCherry		p62_mCherry	p62+NBR1_mCherry		p62_mCherry	p62+NBR1_mCherry
Time (min)	Count	Count	Count	Count	Count	Count		Count	Count		Count	Count
0	4	2.5	3	457	13.5	3403.5		6.83333	1287.67		5.79511	1846.4
1	11	1374.5	2.5	1161	61.5	4222.5		25	2252.67		31.8944	1709.26
2	13	2573.5	4	1635	285.5	3630.5		100.833	2613		159.989	998.336
3	86	2750.5	7.5	1782	646	3133.5		246.5	2555.33		348.196	696.567
4	368	2622	11.5	1555	900	2643		426.5	2273.33		447.129	622.184
5	734	2363	21.5	1525	1019.5	2296.5		591.667	2061.5		513.999	465.811
6	923	2200.5	46.5	1428	1037.5	2054.5		669	1894.33		542.132	410.401
7	1123	2002	65.5	1373	949.5	1844.5		712.667	1739.83		567.137	327.302
8	1164	1833	118	1306	923.5	1655.5		735.167	1598.17		547.842	268.137
9	1188	1699	159	1264	835	1513		727.333	1492		522.881	218.259
10	1147	1586.5	228	1258	813	1415		729.333	1419.83		465.178	164.303
11	1160	1528.5	311.5	1163	748.5	1331		740	1340.83		424.314	182.948
12	707	1433	358	1081	714	1291.5		593	1268.5		203.546	177.124
13	710	1370	397	1042	692.5	1198		599.833	1203.33		175.877	164.065
14	744	1252	457.5	982	678	1166.5		626.5	1133.5		150.032	137.992
15	744	1199	524	944	640.5	1086.5		636.167	1076.5		110.064	127.794
16	681	1128	513	961	605.5	1037.5		599.833	1042.17		84.1432	83.5977
17	665	1070	511	944	587.5	964		587.833	992.667		77.0005	67.7151
18	652	1026.5	515	862	566.5	915.5		577.833	934.667		69.1996	83.9082
19	602	998.5	479.5	845	551	863.5		544.167	902.333		61.5352	83.7949
20	623	963.5	457	797	533	832.5		537.667	864.333		83.0983	87.696
21	612	927	404	772	538.5	826		518.167	841.667		105.48	78.6787
22	579	864.5	383	742	506	767		489.333	791.167		99.0572	64.727
23	542	832	344.5	722	477.5	764.5		454.667	772.833		100.71	55.4715
24	549	812.5	310.5	728	472.5	768.5		444	769.667		121.777	42.2621
25	492	775.5	280	683	495	738.5		422.333	732.333		123.273	46.5573
26	490	734.5	293.5	679	464	713.5		415.833	709		106.738	28.0223
27	491	735	276	674	437	712.5		401.333	707.167		111.85	30.8477
28	446	712.5	296	657	421	691		387.667	686.833		80.3638	27.9836
29	458	706.5	283	622	426	676		389	668.167		93.1826	42.7912
30	409	685.5	288	645	386	652		361	660.833		64.2573	21.6468
31	387	669.5	252	615	382.5	633		340.5	639.167		76.6763	27.7684
32	384	661	256	602	388	603.5		342.667	622.167		75.0822	33.639
33	394	639	257.5	594	391.5	571		347.667	601.333		78.0966	34.5881
34	367	610.5	256.5	620	386.5	561.5		336.667	597.333		70.1077	31.394
35	362	559.5	239	587	379.5	570.5		326.833	572.333		76.5675	13.8414
36	326	563.5	215	531	366	527		302.333	540.5		78.2326	20.0187
37	299	554.5	225	520	341.5	519.5		288.5	531.333		58.9555	20.0645
38	302	558	211	487	359	503.5		290.667	516.167		74.6481	37.1562
39	303	544.5	203.5	475	339.5	487.5		282	502.333		70.39	37.0484
40	310	541.5	204.5	462	338	460		284.167	487.833		70.3995	46.4875
41	308	505.5	208.5	448	335	469		283.833	474.167		66.6227	29.0961
42	318	491.5	207	411	333	463		286	455.167		68.8259	40.8177
43	314	482	214.5	393	331.5	443.5		286.667	439.5		63.1077	44.6346
44	298	470	197	396	332.5	442.5		275.833	436.167		70.4172	37.4043
45	334	461.5	180	373	322.5	441.5		278.833	425.333		85.7851	46.4121
46	314	438	205	371	326.5	443		281.833	417.333		66.8325	40.2036
47	294	451.5	211	363	323	420		276	411.5		58.1292	44.8581
48	294	447.5	202	372	307	402.5		267.667	407.333		57.2393	37.9814
49	284	429.5	191	357	288.5	386.5		254.5	391		55.0386	36.4589
50	288	412	167	342	285.5	386		246.833	380		69.149	35.3836
51	283	402.5	158.5	334	284.5	390.5		242	375.667		72.317	36.5798
52	297	416	166.5	336	290	395.5		251.167	382.5		73.407	41.5542
53	284	406	176	337	292	374.5		250.667	372.5		64.7868	34.5435
54	278	409.5	157	322	261	355.5		232	362.333		65.5057	44.1484
55	240	403	148.5	314	257.5	346.5		215.333	354.5		58.537	45.0361
56	228	377.5	148	301	249	322		208.333	333.5		53.2948	39.5253
57	236	372	133	310	247.5	332.5		205.5	338.167		63.0496	31.386
58	241	351.5	134	295	247	336		207.333	327.5		63.5793	29.1933
59	239	343.5	122	294	251.5	332		204.167	323.167		71.4324	25.9053
60	239	332.5	115	276	237	327		197	311.833		71.0211	31.1542
	Particle size
	Replicate 1		Replicate 2		Replicate 3			Averages of 3 replicates			StDev of 3 replicates
	p62_mCherry	p62+NBR1_mCherry	p62_mCherry	p62+NBR1_mCherry	p62_mCherry	p62+NBR1_mCherry		p62_mCherry	p62+NBR1_mCherry		p62_mCherry	p62+NBR1_mCherry
Time (min)	Size	Size	Size	Size	Size	Size		Size	Size		Size	Size
0	3.094	2.115	2.067	1.035	1.2885	1.391		2.14983	1.51367		0.905596	0.55035
1	2.279	1.0695	3.562	1.179	1.058	2.3795		2.29967	1.54267		1.25213	0.726784
2	2.016	1.459	4.186	1.474	1.0635	2.9135		2.42183	1.94883		1.60032	0.83546
3	1.582	1.828	3.693	1.66	1.243	3.392		2.17267	2.29333		1.32751	0.955174
4	1.024	2.1615	4.3995	1.72	1.55	3.834		2.3245	2.57183		1.81615	1.11514
5	1.132	2.4475	0.918	1.893	1.725	4.2875		1.25833	2.876		0.41807	1.25344
6	1.29	2.6745	0.891	1.986	1.8705	4.5415		1.3505	3.06733		0.492545	1.32226
7	1.479	2.901	1.0725	2.148	1.9545	4.846		1.502	3.29833		0.44145	1.39219
8	1.665	3.102	1.298	2.348	2.0295	5.1415		1.66417	3.5305		0.365751	1.44521
9	1.788	3.3265	1.112	2.479	2.1955	5.4245		1.6985	3.74333		0.547267	1.51635
10	1.869	3.603	1.3655	2.61	2.232	5.625		1.82217	3.946		0.435144	1.53649
11	1.999	3.7025	1.481	2.748	2.264	5.7995		1.91467	4.08333		0.398254	1.56099
12	1.638	3.91	1.4355	2.994	2.319	5.9785		1.7975	4.29417		0.462843	1.52889
13	1.731	4.021	1.5485	3.159	2.3755	6.438		1.885	4.53933		0.434476	1.69984
14	1.788	4.2785	1.687	3.372	2.476	6.4495		1.98367	4.7		0.429353	1.58145
15	1.888	4.33	1.683	3.454	2.6265	6.7545		2.06583	4.84617		0.496253	1.70972
16	1.954	4.5165	1.7665	3.495	2.665	6.849		2.1285	4.9535		0.473987	1.71917
17	1.999	4.6665	1.838	3.615	2.64	7.2505		2.159	5.17733		0.424265	1.87081
18	2.081	4.7665	1.8365	4.047	2.702	7.219		2.2065	5.34417		0.44619	1.66303
19	2.132	4.8565	1.888	4.107	2.749	7.5215		2.25633	5.495		0.443762	1.79457
20	2.131	4.9785	2.0645	4.289	2.754	7.62		2.3165	5.62917		0.380342	1.75824
21	2.117	5.097	1.959	4.262	2.8285	7.742		2.3015	5.70033		0.463182	1.81676
22	2.2	5.2825	1.909	4.351	2.814	7.999		2.30767	5.8775		0.462007	1.89539
23	2.285	5.3015	1.845	4.771	2.972	7.7555		2.36733	5.94267		0.567993	1.59221
24	2.256	5.343	1.878	4.843	2.9455	7.9715		2.35983	6.0525		0.541272	1.6806
25	2.237	5.48	1.7115	4.779	2.961	8.2795		2.30317	6.1795		0.627372	1.85212
26	2.255	5.61	1.7475	5.079	3.08	8.3755		2.36083	6.35483		0.672525	1.76997
27	2.271	5.6055	1.6855	5.318	3.0945	8.536		2.35033	6.4865		0.707842	1.78073
28	2.387	5.695	1.7515	5.244	3.2065	8.629		2.44833	6.52267		0.729436	1.83802
29	2.257	5.8005	1.733	5.562	3.2585	8.7465		2.41617	6.703		0.775105	1.77374
30	2.407	5.879	1.816	5.724	3.328	8.786		2.517	6.79633		0.761978	1.72484
31	2.417	6.079	1.97	6.122	3.344	8.759		2.577	6.98667		0.700835	1.53504
32	2.401	6.0245	1.8745	6.46	3.397	8.99		2.5575	7.15817		0.773221	1.60129
33	2.419	6.069	1.8155	6.782	3.4365	9.0495		2.557	7.30017		0.819264	1.55635
34	2.445	6.3165	1.922	6.97	3.509	9.189		2.62533	7.49183		0.808723	1.50567
35	2.379	6.4685	1.9555	6.955	3.5255	9.1155		2.62	7.513		0.812272	1.40896
36	2.411	6.3375	1.9865	7.332	3.581	9.3675		2.6595	7.679		0.825786	1.54452
37	2.355	6.4625	1.8875	7.087	3.734	9.4275		2.65883	7.659		0.960014	1.56307
38	2.491	6.493	1.9095	7.186	3.641	9.3405		2.6805	7.67317		0.881167	1.48495
39	2.45	6.6895	1.9105	7.278	3.6195	9.2385		2.66	7.73533		0.873639	1.33462
40	2.402	6.752	1.955	6.923	3.6085	9.382		2.65517	7.68567		0.855328	1.47155
41	2.551	6.815	1.961	6.752	3.7465	9.5505		2.75283	7.70583		0.909701	1.59784
42	2.729	6.7205	2.1475	7.085	3.6955	9.2145		2.85733	7.67333		0.781939	1.34708
43	2.704	6.8585	2.122	7.326	3.855	9.3175		2.89367	7.834		0.881931	1.30584
44	2.82	6.8595	2.116	6.726	3.931	9.3985		2.95567	7.66133		0.915074	1.50591
45	2.658	6.5735	2.017	7.135	3.903	9.6355		2.85933	7.78133		0.958984	1.63011
46	2.634	6.9155	2.1305	7	3.916	9.87		2.8935	7.9285		0.920602	1.68192
47	2.705	6.9355	1.9845	6.898	3.919	9.9165		2.8695	7.91667		0.977685	1.73201
48	2.811	6.984	2.128	6.915	4.088	9.2805		3.009	7.7265		0.994888	1.34625
49	2.865	7.1555	2.0205	7.64	4.1365	9.5825		3.00733	8.126		1.06516	1.28442
50	2.642	6.8405	2.0615	7.542	4.1	9.655		2.9345	8.0125		1.05026	1.46505
51	2.848	7.0635	2.019	7.032	4.1295	9.965		2.99883	8.02017		1.0633	1.68435
52	2.747	6.9505	1.9945	6.633	3.913	9.624		2.88483	7.73583		0.966648	1.64289
53	2.825	7.2465	1.967	6.662	4.0675	10.0345		2.95317	7.981		1.0561	1.80224
54	2.772	6.9695	1.837	6.691	4.2075	10.081		2.93883	7.91383		1.19402	1.88198
55	2.89	6.887	1.796	6.502	4.2305	10.0495		2.97217	7.81283		1.21933	1.94655
56	2.812	7.2125	1.925	7.035	4.2135	10.168		2.9835	8.1385		1.15385	1.75984
57	2.852	7.0105	1.8915	6.897	4.307	9.858		3.01683	7.92183		1.21616	1.67773
58	2.758	7.1675	1.9065	6.981	4.304	10.262		2.9895	8.13683		1.2154	1.84281
59	2.858	7.157	1.9775	6.467	4.233	10.379		3.02283	8.001		1.13675	2.08811
60	2.786	7.21	2.048	6.485	4.2255	9.8375		3.01983	7.84417		1.10742	1.76393

## Sheet: Fig. 2D
	Replicate 1								Replicate 2								Replicate 3									Averages of 3 replicates									StDevs of 3 replicates
	p62+X uM NBR1_mCherry								p62+X uM NBR1_mCherry								p62+X uM NBR1_mCherry									p62+X uM NBR1_mCherry									p62+X uM NBR1_mCherry
	0 uM	0,01 uM	0,05 uM	0,1 uM	0,2 uM	0,5 uM	1 uM	2 uM	0 uM	0,01 uM	0,05 uM	0,1 uM	0,2 uM	0,5 uM	1 uM	2 uM	0 uM	0,01 uM	0,05 uM	0,1 uM	0,2 uM	0,5 uM	1 uM	2 uM		0 uM	0,01 uM	0,05 uM	0,1 uM	0,2 uM	0,5 uM	1 uM	2 uM		0 uM	0,01 uM	0,05 uM	0,1 uM	0,2 uM	0,5 uM	1 uM	2 uM
Time (min)	Count	Count	Count	Count	Count	Count	Count	Count	Count	Count	Count	Count	Count	Count	Count	Count	Count	Count	Count	Count	Count	Count	Count	Count		Count	Count	Count	Count	Count	Count	Count	Count		Count	Count	Count	Count	Count	Count	Count	Count
0	1.5	14	3	7	14.5	1196.5	610.5	7	1	2	3.5	2.5	3	170	228.5	3	1	0.5	1.5	6	44	568	316.5	4.5		1.16667	5.5	2.66667	5.16667	20.5	644.833	385.167	4.83333		0.288675	7.39932	1.04083	2.36291	21.1483	517.545	200.043	2.02073
1	4	6	12.5	27	360.5	2285.5	4297.5	65.5	1	2.5	3.5	40	161.5	1425.5	2056.5	10	1.5	1.5	10.5	78.5	406.5	1881	1694.5	89		2.16667	3.33333	8.83333	48.5	309.5	1864	2682.83	54.8333		1.60728	2.36291	4.72582	26.7815	130.219	430.252	1410.01	40.5658
2	8.5	10.5	53.5	217.5	1009.5	2695	4903	734	0	8	17	243.5	594	2383.5	2868.5	55.5	2	3	41.5	268.5	868.5	2417.5	2550.5	434.5		3.5	7.16667	37.3333	243.167	824	2498.67	3440.67	408		4.4441	3.81881	18.6033	25.5016	211.294	170.877	1276.36	340.025
3	30.5	4.5	183.5	434.5	1377.5	2686	4444	1887	1	24.5	102.5	503.5	944.5	2411.5	2869.5	289.5	1.5	11.5	105.5	472	1181	2416	2666	1112.5		11	13.5	130.5	470	1167.67	2504.5	3326.5	1096.33		16.8893	10.1489	45.9239	34.5435	216.808	157.2	973.118	798.873
4	65	9	279.5	627.5	1547	2594.5	3807	2704	1.5	36.5	197.5	707	1097.5	2281.5	2652	783.5	1.5	21	204.5	610	1342.5	2224.5	2570	1559.5		22.6667	22.1667	227.167	648.167	1329	2366.83	3009.67	1682.33		36.6617	13.7871	45.4569	51.697	225.054	199.214	691.727	966.124
5	113	6.5	355	781.5	1557.5	2444.5	3250.5	3032.5	2	72	291	836	1194	2146.5	2397	1255	2.5	31	288.5	714	1326	2030.5	2354.5	1728		39.1667	36.5	311.5	777.167	1359.17	2207.17	2667.33	2005.17		63.942	33.0946	37.6928	61.1153	184.006	213.563	505.484	920.594
6	144.5	12	444.5	862.5	1475.5	2219.5	2867.5	3085	1.5	79.5	400	920.5	1230.5	1922	2192	1537	3.5	27	327	781.5	1346.5	1851.5	2171	1842.5		49.8333	39.5	390.5	854.833	1350.83	1997.67	2410.17	2154.83		81.9898	35.4436	59.3233	69.8164	122.557	195.32	396.201	819.902
7	205.5	19	476.5	899	1411	2059.5	2570	2956.5	3.5	88	419	883.5	1217	1824	2053	1658.5	11.5	36	449	831	1338	1722.5	1956.5	1920.5		73.5	47.6667	448.167	871.167	1322	1868.67	2193.17	2178.5		114.385	35.949	28.7591	35.6382	97.9847	172.883	329.895	686.385
8	209.5	31	553	897	1363.5	1901.5	2270.5	2872	2	95	373	902	1167	1700.5	1840.5	1821.5	19.5	36.5	431	796.5	1298.5	1591.5	1806	1837.5		77	54.1667	452.333	865.167	1276.33	1731.17	1972.33	2177		115.081	35.4695	91.8767	59.5196	100.108	157.259	258.795	601.941
9	239	40	607.5	878	1302	1740	2020	2648	2.5	83.5	419.5	933.5	1141	1581	1707	1845.5	24	51	538	773	1225	1518	1646	1818.5		88.5	58.1667	521.667	861.5	1222.67	1613	1791	2104		130.779	22.6182	95.0583	81.5123	80.5254	114.407	200.651	471.311
10	254.5	53	657	863	1205	1562	1865.5	2489	7	73.5	393	927.5	1177.5	1486.5	1566.5	1835.5	6	67	524.5	740	1207.5	1361.5	1536	1752.5		89.1667	64.5	524.833	843.5	1196.67	1470	1656	2025.67		143.184	10.4762	132	95.2589	16.6458	101.263	182.072	403.399
11	263	66.5	640.5	823	1077.5	1389	1709.5	2326	7.5	62	436	892.5	1076	1330.5	1464	1800.5	8.5	99.5	595.5	724	1118.5	1312.5	1466	1645		93	76	557.333	813.167	1090.67	1344	1546.5	1923.83		147.225	20.4756	107.46	84.6793	24.116	39.9969	141.166	356.859
12	281	91.5	599.5	820	962.5	1313	1627.5	2209.5	11	51	492	865.5	1066	1184.5	1120	1672	18.5	107	593.5	712.5	1022.5	1232.5	1371.5	1603		103.5	83.1667	561.667	799.333	1017	1243.33	1373	1828.17		153.765	28.9151	60.4076	78.5658	51.9687	64.9314	253.753	332.042
13	294	119	555.5	751	898	1233.5	1494	2028.5	7.5	46.5	530	790	991	1161	1082	1658	41	115	633	689	971	1164	1315.5	1533		114.167	93.5	572.833	743.333	953.333	1186.17	1297.17	1739.83		156.638	40.7523	53.6431	50.9346	48.9524	41.0193	206.611	257.687
14	302	145.5	525	745	868.5	1185	1374.5	1877.5	5.5	71	544.5	748	910	1164.5	1114	1362.5	70	129.5	584	583	910	1089.5	1247.5	1432		125.833	115.333	551.167	692	896.167	1146.33	1245.33	1557.33		155.936	39.2184	30.0597	94.4087	23.96	50.2751	130.264	279.442
15	310	138	456.5	715	882.5	1110.5	1310.5	1785	2	118.5	535	681.5	891	1100	1050	1464.5	78	144.5	440	489	824.5	1080.5	1159	1394.5		130	133.667	477.167	628.5	866	1097	1173.17	1548		160.449	13.5308	50.7601	121.966	36.1905	15.2233	130.827	208.211
16	310	127	436	674.5	889.5	1032.5	1274	1716.5	5	168	506.5	673	926.5	1025.5	1066.5	1422	96	163	464	550	736	975	1098	1310.5		137	152.667	468.833	632.5	850.667	1011	1146.17	1483		156.579	22.3681	35.4977	71.451	101.013	31.3728	111.822	209.761
17	306.5	160	444.5	660.5	858	971	1183	1584	6.5	165.5	535	654.5	845	972.5	1028.5	1347.5	95	166.5	471.5	616	642.5	956.5	973.5	1268		136	164	483.667	643.667	781.833	966.667	1061.67	1399.83		154.145	3.5	46.4606	24.1471	120.841	8.83648	108.617	164.372
18	314.5	185	458	616.5	882	1005.5	1156.5	1539	6.5	156.5	536	660.5	857.5	911	997	1176.5	112.5	184	473.5	573.5	464	897	918.5	1200.5		144.5	175.167	489.167	616.833	734.5	937.833	1024	1305.33		156.474	16.1735	41.2927	43.501	234.58	59.0177	121.276	202.717
19	319.5	213.5	465	602	887.5	1003.5	1137	1542.5	9.5	156.5	526.5	628	814.5	873.5	922.5	1185.5	133	176.5	498	520	389.5	837.5	926	1144.5		154	182.167	496.5	583.333	697.167	904.833	995.167	1290.83		156.063	28.9194	30.7774	56.3678	268.936	87.3232	122.844	218.912
20	319	226	483	568.5	880.5	1036.5	1099	1501.5	14.5	157	510	616.5	768.5	861	916.5	1230.5	106	163	477	443.5	573.5	810.5	938	1139.5		146.5	182	490	542.833	740.833	902.667	984.5	1290.5		156.238	38.223	17.5784	89.3103	155.359	118.622	99.7409	188.311
21	305	243.5	472.5	551	881.5	1050	1065.5	1461	20	167	443.5	604	760	791.5	868.5	1138.5	113	188	496	494	672.5	790.5	905.5	1046		146	199.5	470.667	549.667	771.333	877.333	946.5	1215.17		145.338	39.5253	26.298	55.0121	104.96	149.535	104.704	217.864
22	303.5	210	462.5	505	884	997.5	1026.5	1384.5	21	188	499	549.5	735.5	779.5	830	1132	87	199	511	522.5	694.5	781	880	1036		137.167	199	490.833	525.667	771.333	852.667	912.167	1184.17		147.781	11	25.2603	22.4184	99.7025	125.432	102.123	180.011
23	295.5	196.5	460	504	855	977	1008.5	1334.5	26.5	175	486	569	695.5	750	819.5	1089	99	199.5	500.5	538	681	757.5	853.5	933		140.333	190.333	482.167	537	743.833	828.167	893.833	1118.83		139.182	13.3635	20.5203	32.5115	96.5458	128.948	100.749	202.406
24	272	213.5	462.5	527	836.5	932.5	938.5	1288	39.5	193.5	500.5	526.5	679	685.5	810	1072	109.5	176.5	488.5	516	669.5	694.5	811	879		140.333	194.5	483.833	523.167	728.333	770.833	853.167	1079.67		119.277	18.5203	19.4251	6.21155	93.7954	140.08	73.9025	204.608
25	266	237.5	462	523.5	814.5	890	968	1207.5	46.5	186	478.5	545.5	669	675.5	797.5	1022	121.5	140	481.5	504	630.5	647	767.5	834.5		144.667	187.833	474	524.333	704.667	737.5	844.333	1021.33		111.569	48.7758	10.5	20.7625	97.0468	132.835	108.144	186.501
26	225	245	458	492.5	787	898	971.5	1170	67	181	481	550.5	614	650	790.5	960	150.5	135	474	448.5	637	631.5	751.5	815		147.5	187	471	497.167	679.333	726.5	837.833	981.667		79.0427	55.2449	11.7898	51.1599	93.9486	148.811	117.39	178.489
27	186.5	277	484	493	751.5	822	895.5	1134	66	171.5	480.5	505.5	606.5	645	787.5	928	114.5	172	457	402	601.5	615.5	727	831		122.333	206.833	473.833	466.833	653.167	694.167	803.333	964.333		60.6307	60.7666	14.6828	56.4941	85.1959	111.685	85.3586	154.733
28	154.5	294	448.5	500.5	743	782	813.5	1102	66	181.5	474.5	458.5	589	597	699	936	126	204.5	467	385.5	559	574.5	682.5	804.5		115.5	226.667	463.333	448.167	630.333	651.167	731.667	947.5		45.1747	59.4355	13.3822	58.1922	98.7185	113.862	71.3483	149.083
29	62.5	294	466.5	503	734	794	745.5	1092	75	181	463	507.5	575	569.5	716	902.5	105.5	195.5	483.5	356	543	548.5	659.5	794.5		81	223.5	471	455.5	617.333	637.333	707	929.667		22.119	61.4837	10.9659	86.1989	102.295	136.083	43.7007	150.599
30	78	308.5	467	514	692	750.5	724	1055.5	90.5	186	446	498	570	565.5	706.5	886.5	118	165	434.5	342.5	491	556	671	801.5		95.5	219.833	449.167	451.5	584.333	624	700.5	914.5		20.4634	77.5022	16.4798	94.7352	101.264	109.655	27.0046	129.294
31	141.5	315	483	470.5	667	743.5	731	1025.5	102.5	164	413.5	494.5	531	566	665	849.5	112.5	178	438	375.5	375	571	678.5	793.5		118.833	219	444.833	446.833	524.333	626.833	691.5	889.5		20.2567	83.4326	35.2503	62.9312	146.114	101.067	34.8676	121.062
32	200	317.5	450.5	446	668.5	690.5	720.5	981.5	104	189.5	406.5	467	529.5	567.5	653.5	812	106.5	199.5	434	352.5	389.5	554	646	821		136.833	235.5	430.333	421.833	529.167	604	673.333	871.5		54.7182	71.1899	22.228	60.9556	139.5	75.2147	41.0193	95.369
33	232.5	322.5	445	463.5	641	700.5	717.5	940.5	105	187	401	376	520	541	631	783.5	108.5	191.5	417.5	309.5	450	527.5	620.5	728		148.667	233.667	421.167	383	537	589.667	656.333	817.333		72.6229	76.9648	22.228	77.2383	96.6282	96.2215	53.2314	110.216
34	199	334.5	431.5	460	639.5	653	697.5	923.5	106.5	187.5	388.5	393	521	536	608	752.5	128.5	202	400.5	331.5	482.5	510	603	730.5		144.667	241.333	406.833	394.833	547.667	566.333	636.167	802.167		48.3227	81.0098	22.1886	64.2696	81.8265	76.173	53.175	105.652
35	149	327.5	409.5	435.5	615	629	664	874.5	117.5	185.5	383	425	513	536	584.5	741.5	139.5	186	390.5	330	502	484.5	612.5	758.5		135.333	233	394.333	396.833	543.333	549.833	620.333	791.5		16.1581	81.8398	13.6596	58.117	62.3084	73.2365	40.3247	72.3809
36	136	321	447.5	461	588	625.5	654.5	862	132.5	177	384.5	400	481.5	526	588	705.5	153	206.5	394	370	475	491.5	562	733.5		140.5	234.833	408.667	410.333	514.833	547.667	601.5	767		10.9659	76.0663	33.9644	46.3717	63.4475	69.5779	47.7048	83.4551
37	127.5	336.5	432	465.5	577.5	604	666.5	851.5	138	174.5	377	378.5	472.5	491.5	563.5	730	161.5	194	393.5	355.5	433	470.5	543.5	681		142.333	235	400.833	399.833	494.333	522	591.167	754.167		17.4093	88.4407	28.2238	58.0201	74.6832	71.7861	66.0025	87.7815
38	164	341.5	390.5	482	559	568.5	653	782.5	130.5	180.5	388.5	406.5	478.5	486.5	535	676.5	148.5	179	384	366	471	468	559.5	666		147.667	233.667	387.667	418.167	502.833	507.667	582.5	708.333		16.7655	93.3894	3.32916	58.8735	48.7861	53.4891	62.2716	64.4444
39	149	344.5	410.5	468	548	562	642	778	147.5	185	357	376	450	477.5	539	652	145.5	181.5	384	381.5	447.5	474	565.5	613.5		147.333	237	383.833	408.5	481.833	504.5	582.167	681.167		1.75594	93.1142	26.7504	51.6018	57.3156	49.8272	53.4844	86.0412
40	128	329	427.5	467	528	551	598	736.5	137	168.5	370.5	367	449.5	481	541.5	659.5	137	185	375.5	374	439	457	521	609.5		134	227.5	391.167	402.667	472.167	496.333	553.5	668.5		5.19615	88.2879	31.5647	55.8241	48.6373	48.8399	39.8779	63.9766
41	129	298	364.5	444.5	515	566.5	584.5	753.5	130	177	371	381.5	438	468.5	512.5	628	156	201	345	386	431.5	463.5	526	604.5		138.333	225.333	360.167	404	461.5	499.5	541	662		15.308	64.0651	13.5308	35.1461	46.4462	58.0775	38.2721	80.1077
42	134.5	258	381	431.5	513.5	555.5	622	723	129.5	162.5	346.5	380.5	427.5	441.5	491	638.5	168	204.5	338	370.5	408	414	500	611		144	208.333	355.167	394.167	449.667	470.333	537.667	657.5		20.9344	47.8653	22.7724	32.7159	56.1345	75.0272	73.1733	58.3674
43	129	218	367.5	391	507.5	572.5	584	706.5	140	173	339.5	370	437	474.5	466	592	158.5	219.5	354.5	373	409.5	397.5	500	580		142.5	203.5	353.833	378	451.333	481.5	516.667	626.167		14.9081	26.4244	14.0119	11.3578	50.5478	87.7097	60.7399	69.829
44	122	198.5	371	394.5	472.5	538.5	575.5	679.5	145	157	364	369.5	414	429.5	457	592.5	159	195.5	343	352	391.5	395.5	508.5	573		142	183.667	359.333	372	426	454.5	513.667	615		18.6815	23.1427	14.5717	21.36	41.8121	74.7061	59.4187	56.7032
45	131	189.5	380	391.5	455.5	526.5	562	665.5	150.5	165	344.5	367	407.5	460	460	595.5	167.5	177	332.5	355	398	420	480	591		149.667	177.167	352.333	371.167	420.333	468.833	500.667	617.333		18.2643	12.2509	24.6999	18.6033	30.8234	53.7967	54.0494	41.7742
46	127	231	364	388	454	509.5	532	658	146	170	322	335.5	386	457.5	463.5	589.5	166.5	181	345.5	323	405	401.5	479	574.5		146.5	194	343.833	348.833	415	456.167	491.5	607.333		19.7547	32.5115	21.0495	34.4903	35.0856	54.0123	35.9201	44.515
47	109	232.5	336.5	385.5	444	493	522.5	656	147	168	332	345	374.5	411.5	419	545	151.5	172	319	311.5	377	406.5	437	520		135.833	190.833	329.167	347.333	398.5	437	459.5	573.667		23.347	36.1398	9.08754	37.0551	39.424	48.5618	55.2969	72.3901
48	92	197	336	378.5	424.5	462	515.5	631	154.5	163	303.5	311.5	372.5	411.5	441	554	123	163.5	328	342	399	420	462	513.5		123.167	174.5	322.5	344	398.667	431.167	472.833	566.167		31.2503	19.4872	16.9337	33.5447	26.0016	27.0386	38.4133	59.6874
49	108	194	332.5	372.5	427.5	447	493.5	602.5	128	173	324	350.5	386.5	428	408.5	557.5	130	164	304	314.5	362.5	404	445	523.5		122	177	320.167	345.833	392.167	426.333	449	561.167		12.1655	15.3948	14.6316	29.2803	32.8684	21.5484	42.6409	39.6274
50	111	202	339.5	386.5	430.5	467	480.5	618.5	126.5	163	291.5	308	367	414	430.5	528	133	172.5	305	298.5	385.5	416.5	432	507		123.5	179.167	312	331	394.333	432.5	447.667	551.167		11.3027	20.3367	24.7538	48.2986	32.6586	29.904	28.4444	59.2502
51	97.5	199	345.5	381	435	465	494.5	597.5	144	154.5	285.5	309	336.5	398	404.5	495	128.5	178.5	302.5	302.5	352	382	417.5	510.5		123.333	177.333	311.167	330.833	374.5	415	438.833	534.333		23.6766	22.2729	30.9246	43.567	52.9646	44.0341	48.645	55.2502
52	77	177	313.5	380	393.5	459.5	489	586.5	134.5	151.5	289.5	287	332.5	408	419.5	520	127.5	167	299	303	352.5	362.5	448	479.5		113	165.167	300.667	323.333	359.5	410	452.167	528.667		31.3728	12.8485	12.0865	49.7226	31.0966	48.5309	34.9368	54.0239
53	103	177.5	344	359.5	388.5	462.5	458	577	134	154.5	306	318.5	319.5	375	417.5	532	127.5	169.5	306.5	298	357.5	344.5	432	487		121.5	167.167	318.833	325.333	355.167	394	435.833	532		16.3478	11.6762	21.7964	31.3143	34.5591	61.2515	20.5203	45
54	121.5	168	319.5	373.5	402	473.5	419	598	123	158.5	280	281.5	338.5	391	380.5	481	122	186	294.5	286.5	337.5	340.5	422	485.5		122.167	170.833	298	313.833	359.333	401.667	407.167	521.5		0.763763	13.9672	19.9812	51.7333	36.9538	67.1385	23.1427	66.2891
55	142	161.5	313	338.5	404	447.5	403.5	576.5	132.5	150	266.5	280.5	321	391	395	470	120	186	295	284	341.5	342	382.5	488.5		131.5	165.833	291.5	301	355.5	393.5	393.667	511.667		11.034	18.387	23.4467	32.5231	43.2348	52.7944	10.5633	56.9042
56	92.5	150	306.5	341.5	407.5	437	407	543.5	121	145.5	261.5	288.5	335	364	389.5	484	122.5	151.5	287.5	269	342.5	321	384	472.5		112	149	285.167	299.667	361.667	374	393.5	500		16.9041	3.1225	22.5906	37.5178	39.8696	58.643	12.0104	38.1084
57	91.5	122.5	306.5	338	393	467	425	536	112	148.5	252	292.5	305.5	356.5	411.5	470.5	114.5	157	245.5	278	335.5	289.5	392	492		106	142.667	268	302.833	344.667	371	409.5	499.5		12.6194	17.9745	33.5	31.3063	44.4644	89.634	16.5907	33.3879
58	105.5	121.5	290	341	371.5	449	421	529.5	130.5	148	268.5	288.5	297.5	313.5	351.5	439.5	115	148	256	276	324	319	403.5	445.5		117	139.167	271.5	301.833	331	360.5	392	471.5		12.6194	15.2998	17.1974	34.4903	37.4933	76.6926	36.149	50.319
59	94.5	127.5	291.5	340	371.5	444	419.5	503.5	109	148.5	277	277.5	257	302	405	452.5	104	164	233.5	277.5	321.5	307.5	401	417.5		102.5	146.667	267.333	298.333	316.667	351.167	408.5	457.833		7.36546	18.3189	30.1842	36.0844	57.4028	80.443	9.73396	43.2474
60	116	156.5	330.5	362.5	354	425.5	429.5	464	118	143.5	263.5	284.5	273	299.5	359.5	465.5	117.5	158	262	274.5	319.5	297	395.5	463.5		117.167	152.667	285.333	307.167	315.5	340.667	394.833	464.333		1.04083	7.97392	39.1227	48.1802	40.6479	73.4785	35.0048	1.04083

## Sheet: Fig. 2E
	Replicate 1						Replicate 2						Replicate 3							Averages of 3 replicates							StDevs of 3 replicates
	p62	p62+NBR1	p62+K48	p62+K63	p62+NBR1+K48	p62+NBR1+K63	p62	p62+NBR1	p62+K48	p62+K63	p62+NBR1+K48	p62+NBR1+K63	p62	p62+NBR1	p62+K48	p62+K63	p62+NBR1+K48	p62+NBR1+K63		p62	p62+NBR1	p62+K48	p62+K63	p62+NBR1+K48	p62+NBR1+K63		p62	p62+NBR1	p62+K48	p62+K63	p62+NBR1+K48	p62+NBR1+K63
Time (min)	Count	Count	Count	Count	Count	Count	Count	Count	Count	Count	Count	Count	Count	Count	Count	Count	Count	Count		Count	Count	Count	Count	Count	Count		Count	Count	Count	Count	Count	Count
0	3.5	9.5	1	0.5	8	1	3	258	4.5	7	35	17.5	0.5	593.5	3	3	7	18.5		2.33333	287	2.83333	3.5	16.6667	12.3333		1.60728	293.078	1.75594	3.27872	15.885	9.82768
1	3.5	794.5	2	0.5	32	5	6.5	2262	6.5	9.5	504	40	5	3121	3.5	5.5	225	487		5	2059.17	4	5.16667	253.667	177.333		1.5	1176.44	2.29129	4.50925	237.302	268.75
2	3.5	2011	1	1	500.5	3	3.5	3165.5	10	10	2175.5	77.5	6.5	3603	4	4.5	1295	1980		4.5	2926.5	5	5.16667	1323.67	686.833		1.73205	822.47	4.58258	4.53689	837.868	1120.53
3	5.5	2408	1.5	0.5	1503	6.5	3	3112.5	12.5	8	3146.5	142	12.5	3317	2.5	5	2295.5	2917.5		7	2945.83	5.5	4.5	2315	1022		4.92443	476.869	6.08276	3.77492	821.924	1642.95
4	7.5	2394	0.5	0	2247	11	7.5	2823	27.5	8	3421.5	258.5	41.5	2981.5	3	5.5	2763.5	3175.5		18.8333	2732.83	10.3333	4.5	2810.67	1148.33		19.6299	303.952	14.9192	4.09268	588.669	1759.93
5	5.5	2231.5	1	0.5	2647	22	17.5	2596	134.5	7.5	3347.5	429	113	2724	2	7.5	2804	3193		45.3333	2517.17	45.8333	5.16667	2932.83	1214.67		58.9074	255.539	76.7892	4.04145	367.592	1725.33
6	13.5	2097	6.5	1.5	2834.5	65.5	58	2391	297.5	7.5	3129.5	606	223	2447.5	4.5	8	2683.5	3002		98.1667	2311.83	102.833	5.66667	2882.5	1224.5		110.375	188.184	168.589	3.61709	226.841	1562.9
7	32	1941	16.5	1.5	2876	107	111.5	2164.5	494	7.5	2937	803	325	2254	6	9	2531.5	2778		156.167	2119.83	172.167	6	2781.5	1229.33		151.521	161.21	278.765	3.96863	218.644	1385.6
8	52	1863.5	44.5	2	2768.5	169	178.5	2012	661.5	7	2669.5	981	422.5	2043	5.5	6.5	2366	2554.5		217.667	1972.83	237.167	5.16667	2601.33	1234.83		188.33	95.9457	368	2.75379	209.73	1212.84
9	69	1711	81.5	1	2682	242	266.5	1831.5	814.5	7.5	2531	1144.5	510.5	1888	8.5	6.5	2197.5	2420.5		282	1810.17	301.5	5	2470.17	1269		221.158	90.4079	445.768	3.5	247.912	1094.57
10	99.5	1561.5	163.5	0.5	2585.5	363.5	338.5	1696.5	908.5	6.5	2287	1285	562	1762	17	6	2042	2203		333.333	1673.33	363	4.33333	2304.83	1283.83		231.293	102.238	478.062	3.32916	272.189	919.751
11	130	1459.5	255.5	1.5	2449	456.5	446	1599	983	8	2129.5	1399	602	1615	24.5	10	1892	2056.5		392.667	1557.83	421	6.5	2156.83	1304		240.477	85.5341	500.223	4.4441	279.504	804.219
12	162	1360.5	319.5	1	2328.5	567	471	1511.5	1010	8.5	1999	1493	644	1521	38.5	9	1771	1937.5		425.667	1464.33	456	6.16667	2032.83	1332.5		244.177	90.0477	499.927	4.48144	280.286	699.205
13	195.5	1289	420.5	1.5	2204	622	533	1409	1000.5	9	1896	1561	669.5	1391.5	42	9	1658.5	1846.5		466	1363.17	487.667	6.5	1919.5	1343.17		243.999	64.8235	482.767	4.33013	273.508	640.655
14	239	1205.5	511.5	1.5	2075.5	744.5	579.5	1301.5	993.5	8	1792.5	1593	710	1326.5	77	8	1597.5	1715		509.5	1277.83	527.333	5.83333	1821.83	1350.83		243.177	63.8775	458.455	3.75278	240.346	528.631
15	270.5	1165	589	1.5	1968.5	807	599.5	1257	991.5	8	1699.5	1624	690.5	1215.5	94	10.5	1462	1622.5		520.167	1212.5	558.167	6.66667	1710	1351.17		220.953	46.0733	449.544	4.64579	253.413	471.263
16	299	1097.5	646	2.5	1870	875.5	623.5	1185.5	974	9	1578.5	1656.5	676	1190.5	120.5	8.5	1392.5	1541.5		532.833	1157.83	580.167	6.66667	1613.67	1357.83		204.2	52.31	430.542	3.61709	240.685	421.652
17	300	1074.5	692.5	1.5	1777	933	644	1139.5	966	7.5	1511	1670.5	641	1162	137.5	9.5	1322.5	1487		528.333	1125.33	598.667	6.16667	1536.83	1363.5		197.748	45.4377	422.145	4.16333	228.349	383.948
18	317	1053.5	728.5	2	1650.5	1041.5	659	1086	937.5	8.5	1446.5	1724.5	646	1108.5	165	11	1258.5	1349.5		540.667	1082.67	610.333	7.16667	1451.83	1371.83		193.81	27.6511	399.577	4.64579	196.054	342.047
19	329.5	977	736	1	1578.5	1065	657	1035	921	7	1374	1698	642	1072	192.5	9.5	1224	1320.5		542.833	1028	616.5	5.83333	1392.17	1361.17		184.904	47.8853	378.666	4.36845	177.947	318.453
20	372	934	767.5	1.5	1501	1113.5	653.5	1008.5	891	7	1311	1735.5	626	1013	225	9	1146	1264.5		550.5	985.167	627.833	5.83333	1319.33	1371.17		155.196	44.3687	354.287	3.88373	177.647	324.429
21	365.5	881.5	788.5	0	1456.5	1167	644	968.5	873	8	1251	1679	615.5	977	249	8	1116.5	1187.5		541.667	942.333	636.833	5.33333	1274.67	1344.5		153.229	52.8544	338.52	4.6188	171.231	289.867
22	397	861	823	0.5	1361.5	1171	663	939	869.5	6.5	1195.5	1694.5	610.5	937.5	266	10	1051.5	1141.5		556.833	912.5	652.833	5.66667	1202.83	1335.67		140.887	44.6066	335.813	4.80451	155.13	311.109
23	394.5	809.5	816	1.5	1322.5	1261	650	895	848	8.5	1164	1740.5	591	894.5	269.5	10	1017	1088.5		545.167	866.333	644.5	6.66667	1167.83	1363.33		133.774	49.2197	325.153	4.53689	152.786	337.831
24	395.5	800.5	800.5	0.5	1265.5	1212.5	628.5	854	817	7.5	1110	1692	570	887	253.5	10.5	999	1091.5		531.333	847.167	623.667	6.16667	1124.83	1332		121.217	43.653	320.68	5.1316	133.868	317.585
25	382	781.5	798.5	1.5	1199	1289.5	620.5	828	764	9.5	1053.5	1657	557.5	838.5	261.5	9	953.5	1020		520	816	608	6.66667	1068.67	1322.17		123.593	30.3356	300.573	4.48144	123.451	319.754
26	404.5	747	798.5	2.5	1152.5	1264	603	808.5	774	6	1025	1642.5	552	810.5	265	10.5	920	1001		519.833	788.667	612.5	6.33333	1032.5	1302.5		103.085	36.0982	301.193	4.0104	116.431	322.478
27	412	734	780.5	0.5	1108.5	1322	604.5	784.5	726	7.5	997	1647	552	793.5	275	9.5	892.5	989.5		522.833	770.667	593.833	5.83333	999.333	1319.5		99.5092	32.0715	277.459	4.72582	108.019	328.757
28	416	705	765.5	0.5	1064	1344.5	601	768.5	689.5	10.5	979.5	1610.5	517.5	791.5	268.5	8.5	903.5	924		511.5	755	574.5	6.5	982.333	1293		92.6458	44.8023	267.714	5.2915	80.2875	346.135
29	397	681	779.5	0.5	1051.5	1307.5	583.5	744	703.5	8.5	930.5	1573	514	788.5	265	7.5	859.5	867.5		498.167	737.833	582.667	5.5	947.167	1249.33		94.2528	54.0147	277.719	4.3589	97.079	356.329
30	393	659	734.5	0.5	1014	1324	562.5	746.5	674.5	10	907	1558	496	743	250.5	9.5	830	869		483.833	716.167	553.167	6.66667	917	1250.33		85.4025	49.5387	263.828	5.34634	92.4067	350.357
31	392.5	651	708	0	992	1323	544.5	678.5	650	10.5	886	1506	486	718	247	9	820.5	856.5		474.333	682.5	535	6.5	899.5	1228.5		76.6687	33.6786	251.096	5.67891	86.5433	334.903
32	399	614.5	713	0.5	967.5	1344	527.5	698.5	653.5	5.5	853	1533.5	495	710	253	13	824.5	814.5		473.833	674.333	539.833	6.33333	881.667	1230.67		66.8138	52.1352	250.18	6.29153	75.6874	372.657
33	386	619.5	712.5	0	942.5	1357	520	673.5	641.5	8.5	829	1548.5	459.5	705	272.5	8	805	811		455.167	666	542.167	5.5	858.833	1238.83		67.105	43.2406	236.221	4.7697	73.4444	382.687
34	376	580.5	694.5	0.5	908.5	1316	547	658	627	7.5	798.5	1468.5	452.5	659.5	269	7.5	766	788		458.5	632.667	530.167	5.16667	824.333	1190.83		85.6577	45.1839	228.681	4.04145	74.6799	357.1
35	362.5	569	662	0	879	1345	524.5	633	633.5	8	788.5	1442.5	460	647	266	9.5	723.5	783		449	616.333	520.5	5.83333	797	1190.17		81.5583	41.5853	220.864	5.10718	78.0977	355.971
36	356.5	590	642	1	869	1335.5	506.5	631.5	609	9.5	783	1441.5	436	637.5	260	12.5	723.5	786		433	619.667	503.667	7.66667	791.833	1187.67		75.045	25.8666	211.666	5.96518	73.1511	351.868
37	351.5	566	629	1	831	1322	495	609	582	8	765	1385.5	461	637.5	254.5	10.5	693	758.5		435.833	604.167	488.5	6.5	763	1155.33		74.9872	35.9942	204.008	4.92443	69.0217	345.131
38	341	539.5	611	1	807	1321.5	479.5	551.5	559.5	12.5	760.5	1367	441.5	627.5	261.5	16	677.5	749.5		420.667	572.833	477.333	9.83333	748.333	1146		71.5617	47.7214	188.682	7.8475	65.6017	344.132
39	350	539	613.5	1	795	1303.5	480	544	552	14	710.5	1315	441.5	601	249.5	10	670.5	736		423.833	561.333	471.667	8.33333	725.333	1118.17		66.7764	34.4432	194.844	6.65833	63.5616	331.016
40	321	525	596.5	2	764	1304	481.5	503.5	529	16	720.5	1326.5	436.5	616.5	249.5	12	643.5	718.5		413	548.333	458.333	10	709.333	1116.33		82.7904	60.0049	183.977	7.2111	61.0212	344.717
41	311	498.5	594.5	4.5	755.5	1298.5	480.5	557.5	536.5	14	735	1286.5	419	589	260.5	7.5	623	691		403.5	548.333	463.833	8.66667	704.5	1092		85.8065	45.9411	178.464	4.85627	71.3215	347.328
42	302.5	503.5	601.5	0.5	736	1295.5	477	520	518.5	15.5	727	1270	393	565.5	254.5	8.5	613.5	684		390.833	529.667	458.167	8.16667	692.167	1083.17		87.2702	32.1105	181.197	7.50555	68.2758	345.924
43	315.5	503.5	559	1	719	1286.5	461	511	504.5	15	698.5	1261	386.5	556.5	242	11.5	596.5	650		387.667	523.667	435.167	9.16667	671.333	1065.83		72.757	28.6807	169.492	7.28583	65.6131	360.348
44	311.5	504	566.5	0.5	682	1271	454.5	513	501.5	18	673	1268.5	379.5	561.5	229.5	10	596.5	649		381.833	526.167	432.5	9.5	650.5	1062.83		71.5285	30.9287	178.782	8.76071	46.9814	358.392
45	312.5	491	582	1	692	1254.5	441	480.5	478.5	17.5	653.5	1226	372	529	234.5	10	577.5	616		375.167	500.167	431.667	9.5	641	1032.17		64.3085	25.5163	178.421	8.26136	58.2645	360.693
46	329	471.5	551.5	1	692.5	1287.5	424.5	527.5	483.5	17	629	1218	370	479.5	228	5	565.5	617.5		374.5	492.833	421	7.66667	629	1041		47.9088	30.2875	170.566	8.32666	63.5	368.404
47	313.5	488	538	1.5	669.5	1242	426	477.5	467.5	17	606	1207	376.5	471.5	213.5	11.5	564.5	620.5		372	479	406.333	10	613.333	1023.17		56.3848	8.35165	170.678	7.85812	52.8827	349.158
48	310	452.5	528.5	1.5	677	1238	420.5	464.5	481.5	16	593.5	1209	361.5	464.5	227.5	12.5	556	627		364	460.5	412.5	10	608.833	1024.67		55.2924	6.9282	161.929	7.56637	61.9402	344.695
49	291.5	470.5	525	1	653.5	1237.5	398	437.5	455.5	16.5	596	1157.5	347.5	452	211	12	535	596		345.667	453.333	397.167	9.83333	594.833	997		53.2737	16.5404	164.928	7.97392	59.2586	349.572
50	280	445.5	524	2	650.5	1211	407	418	459	14.5	593.5	1134.5	313	404	214	13	522	608		333.333	422.5	399	9.83333	588.667	984.5		65.8964	21.1128	163.478	6.8252	64.3862	328.294
51	282	439	481	3	645.5	1216	402.5	437	442.5	15.5	575	1135.5	312.5	390	205	18.5	534	588.5		332.333	422	376.167	12.3333	584.833	980		62.6505	27.7308	149.479	8.22091	56.3967	341.43
52	268.5	440.5	491	2	622	1122	400.5	411.5	430.5	15	565	1101	328	385.5	201.5	12.5	522	566.5		332.333	412.5	374.333	9.83333	569.667	929.833		66.1066	27.5136	152.704	6.89807	50.1631	314.831
53	253	395	475	1	587	1129.5	397.5	406	415.5	11.5	557	1079.5	332.5	355.5	196.5	18	516.5	555.5		327.667	385.5	362.333	10.1667	553.5	921.5		72.3711	26.5565	146.665	8.57807	35.3801	317.95
54	219	410	485	1.5	565	1039.5	367.5	421.5	429	11	552.5	1080.5	325.5	337	187.5	14.5	486.5	521.5		304	389.5	367.167	9	534.667	880.5		76.549	45.8285	158.095	6.72681	42.1792	311.578
55	236	417.5	485	0.5	544.5	1023.5	358.5	457.5	421.5	14	531.5	1045	322	373.5	206	13	503	505.5		305.5	416.167	370.833	9.16667	526.333	858		62.8948	42.0159	146.238	7.52219	21.2269	305.463
56	229.5	436	472.5	1.5	522.5	984	367	410	408	11.5	510.5	1042.5	297	413.5	187	10.5	507.5	488.5		297.833	419.833	355.833	7.83333	513.5	838.333		68.7538	14.1097	149.728	5.50757	7.93725	304.373
57	215	403.5	469	1.5	509.5	997	353.5	404	394.5	11.5	512.5	1036	296.5	397	182.5	10	479	478.5		288.333	401.5	348.667	7.66667	500.333	837.167		69.6102	3.90512	148.648	5.3929	18.536	311.226
58	227	403	461	1.5	501	952	354.5	438	377.5	11	504.5	1027.5	296.5	358.5	184.5	16.5	462.5	508.5		292.667	399.833	341	9.66667	489.333	829.333		63.8364	39.8445	141.818	7.58837	23.3041	280.403
59	235	399	454.5	2.5	482	826.5	330.5	365.5	377	12	497	1031.5	282	404	178.5	15	457.5	487.5		282.5	389.5	336.667	9.83333	478.833	781.833		47.752	20.9344	142.352	6.52559	19.9395	274.737
60	239	379.5	442	1	495.5	757.5	337.5	410	389.5	13.5	499	1008.5	283	352.5	181	15	459.5	477.5		286.5	380.667	337.5	9.83333	484.667	747.833		49.3432	28.7677	138.052	7.68657	21.8651	265.632

## Sheet: Fig. 2H
	Replicate 1				Replicate 2				Replicate 3					Averages of 3 replicates					StDevs of 3 replicates
	p62	p62+NBR1	p62+NBR1ΔPB1	p62+NBR1ΔUBA	p62	p62+NBR1	p62+NBR1ΔPB1	p62+NBR1ΔUBA	p62	p62+NBR1	p62+NBR1ΔPB1	p62+NBR1ΔUBA		p62	p62+NBR1	p62+NBR1ΔPB1	p62+NBR1ΔUBA		p62	p62+NBR1	p62+NBR1ΔPB1	p62+NBR1ΔUBA
Time (min)	Count	Count	Count		Count	Count	Count		Count	Count	Count			Count	Count	Count	Count		Count	Count	Count	Count
0	2.5	1185.75	2	1.5	2.5	2819	11.5	6	9	6.5	7	12.5		4.66667	1337.08	6.83333	6.66667		3.75278	1412.34	4.75219	5.53022
1	7	3614	449	0.5	16	4429	149.5	8.5	11.5	50	15	7.5		11.5	2697.67	204.5	5.5		4.5	2328.88	222.166	4.3589
2	96.25	3768	1390.5	76	127.5	4562	463.5	41.5	7.5	448	68.5	5		77.0833	2926	640.833	40.8333		62.2537	2182.42	678.606	35.5047
3	316	3413.25	1705	414	368.5	4211	754	183.5	13.5	1215	274.5	6		232.667	2946.42	911.167	201.167		191.61	1551.6	728.086	204.573
4	519.25	3044.75	1625	958.5	787	3727	957	487.5	10.5	1656	498	8		438.917	2809.25	1026.67	484.667		394.434	1055.39	566.721	475.256
5	611	2740	1562	1256.5	1025.5	3437	1014.5	868	8.5	1864.5	629.5	8		548.333	2680.5	1068.67	710.833		511.388	787.937	468.604	638.916
6	683.5	2483	1476	1586.5	1079	3080	1063	1288	14.5	1886.5	677.5	9		592.333	2483.17	1072.17	961.167		538.074	596.75	399.329	837.999
7	717.5	2265	1367.5	1739.5	1105.5	2891	992.5	1546	16	1874	735.5	11		613	2343.33	1031.83	1098.83		552.216	513.005	317.831	947.046
8	732.5	2108.5	1260.5	1862	1169.5	2587	976	1784	29.5	1830.5	772.5	12		643.833	2175.33	1003	1219.33		575.149	382.653	245.118	1046.31
9	729.75	1930.75	1164.5	1833.5	1072.5	2474	926	1935	29.5	1725.5	790	28		610.583	2043.42	960.167	1265.5		531.613	386.76	189.573	1072.91
10	699.5	1769.5	1137	1776	935	2251	911.5	2120.5	40	1686.5	801	75		558.167	1902.33	949.833	1323.83		463.937	304.793	171.249	1095.15
11	668.25	1690.5	1054.5	1730	800	2119	922.5	2227.5	50	1585.5	761.5	127		506.083	1798.33	912.833	1361.5		400.435	282.624	146.739	1097.67
12	675.75	1589.5	1003	1703.5	684.5	1969	848.5	2184	70	1479.5	781	156		476.75	1679.33	877.5	1347.83		352.283	256.817	113.806	1059.75
13	640	1496.25	895	1592	704.5	1917	803.5	2151	70	1428	772.5	216		471.5	1613.75	823.667	1319.67		349.202	264.83	63.6913	995.831
14	602	1435.75	911.5	1565	772	1789	769	2073	68.5	1363.5	735.5	253.5		480.833	1529.42	805.333	1297.17		367.068	227.69	93.4563	938.854
15	579.5	1353	847.5	1466	807.5	1725	726.5	2014.5	76	1290	747	332		487.667	1456	773.667	1270.83		374.297	235.081	64.7579	858.061
16	583	1290.25	807.5	1415	782.5	1649	729.5	2082	91.5	1261.5	712.5	417		485.667	1400.25	749.833	1304.67		355.634	215.903	50.659	837.966
17	566	1232	762.5	1391.5	759.5	1569	684.5	2028.5	97.5	1198.5	714	525.5		474.333	1333.17	720.333	1315.17		340.387	204.923	39.3838	754.402
18	554.5	1170.5	732.5	1323.5	745	1455	673	2065.5	113.5	1171.5	678.5	573.5		471	1265.67	694.667	1320.83		323.925	163.968	32.8798	746.004
19	538.75	1139.25	696	1289	726	1362	647.5	2025	118.5	1145.5	647	622		461.083	1215.58	663.5	1312		311.108	126.839	28.1469	701.783
20	516.25	1072.25	681	1199.5	692	1304	605.5	1984.5	137.5	1111.5	607	681		448.583	1162.58	631.167	1288.33		283.375	124.033	43.1634	656.275
21	504	1044.25	672.5	1186	708	1233	590.5	1933	156.5	1055	596	638.5		456.167	1110.75	619.667	1252.5		278.844	106.008	45.8376	649.807
22	491.75	1024.75	636.5	1119	683	1257	546.5	1891	151	1016	566.5	557.5		441.917	1099.25	583.167	1189.17		269.478	136.686	47.2582	669.513
23	500.75	994.75	597	1086	663.5	1157	552	1875	175	986.5	542.5	523		446.417	1046.08	563.833	1161.33		248.741	96.1452	29.1133	679.141
24	485.5	948.5	574.5	1080	656	1109	565	1774.5	205.5	991.5	543.5	507.5		449	1016.33	561	1120.67		227.457	83.0818	15.8824	634.478
25	466.75	953.25	570.5	993	669	1077	526	1777	207.5	953	549.5	542		447.75	994.417	548.667	1104		231.336	71.5194	22.2617	624.938
26	453.25	903.25	559	999.5	621.5	985	519.5	1677.5	237	923.5	539.5	574.5		437.25	937.25	539.333	1083.83		192.749	42.5742	19.7505	556.315
27	441.5	862.25	521	945	602.5	912	502.5	1667	246.5	885	507.5	587.5		430.167	886.417	510.333	1066.5		178.27	24.9052	9.56992	549.911
28	441.5	852.25	513	925.5	619	841	477.5	1557	229	844	486	604		429.833	845.75	492.167	1028.83		195.262	5.82559	18.536	484.83
29	414.5	810.5	507.5	909.5	563	858	476.5	1547	246	801.5	498.5	680		407.833	823.333	494.167	1045.5		158.605	30.3576	15.9478	449.215
30	411	802.25	512	856	518.5	838	458	1526	254.5	791.5	470.5	741		394.667	810.583	480.167	1041		132.756	24.3443	28.2681	423.94
31	410	781.25	477.5	866	514	837	432.5	1481	231.5	751.5	439.5	816		385.167	789.917	449.833	1054.33		142.878	43.4039	24.2143	370.349
32	420	762.5	451	852	496	788	435.5	1429.5	243.5	725.5	426	828		386.5	758.667	437.5	1036.5		129.541	31.4258	12.6194	340.559
33	397.5	723	407.5	799	503.5	833	412	1374	206.5	730.5	422.5	813		369.167	762.167	414	995.333		150.514	61.458	7.6974	328.01
34	389.25	714	430	805	475	800	383	1375.5	210	689	418	774		358.083	734.333	410.333	984.833		135.221	58.2266	24.4199	338.682
35	383	704.75	426.5	733	474.5	794	400	1356.5	215	694.5	411.5	730		357.5	731.083	412.667	939.833		131.616	54.7279	13.2885	360.847
36	376.5	697.5	420.5	741	485.5	727	384	1267	179.5	704	391.5	671		347.167	709.5	398.667	893		155.095	15.5	19.2765	325.779
37	358	653	409	727	432.5	717	390.5	1302.5	157	675.5	392.5	687		315.833	681.833	397.333	905.5		142.508	32.4666	10.153	344.393
38	372.75	649	409.5	733	461.5	703	381	1250.5	144.5	650	410.5	717.5		326.25	667.333	400.333	900.333		163.536	30.8923	16.7506	303.352
39	331.5	608.25	406	670.5	435	724	371.5	1247	133	638	374.5	735.5		299.833	656.75	384	884.333		153.47	60.1098	19.1115	315.756
40	338.5	600.5	380	656	420	717	369	1203.5	139.5	622.5	353	776.5		299.333	646.667	367.333	878.667		144.293	61.8957	13.5769	287.694
41	324	563	379	647	450.5	705	339	1170.5	165	602	336	752.5		313.167	623.333	351.333	856.667		143.058	73.3644	24.0069	276.859
42	336	571.5	368	646.5	419	650	331	1192.5	148.5	596.5	349.5	656.5		301.167	606	349.5	831.833		138.573	40.103	18.5	312.387
43	323.5	565.75	350.5	614.5	403.5	668	357	1112.5	187	598.5	345.5	629.5		304.667	610.75	351	785.5		109.472	52.2141	5.76628	283.29
44	329	548.75	346	606	394	655	317.5	1157	205.5	579.5	339.5	634.5		309.5	594.417	334.333	799.167		95.751	54.6731	14.936	310.22
45	317.75	534.25	336.5	576	377.5	668	316.5	1076.5	216.5	551.5	348	656		303.917	584.583	333.667	769.5		81.3866	72.754	15.94	268.862
46	300	545	335	563	402	619	308	1032.5	212.5	556	337	649.5		304.833	573.333	326.667	748.333		94.8424	39.9291	16.1967	249.867
47	291.5	527.75	328.5	583	355	539	299	1051	203	543	338.5	668		283.167	536.583	322	767.333		76.3419	7.90701	20.5366	249.312
48	278	521.25	321.5	566	359.5	548	296	1001	200	522.5	312	650		279.167	530.583	309.833	739		79.7564	15.0962	12.8873	230.753
49	260.25	500.75	304	532.5	363.5	577	271.5	986	188.5	512.5	333	636		270.75	530.083	302.833	718.167		87.9712	41.0536	30.7666	237.653
50	252.5	494.75	327.5	553.5	328.5	541	261	940	185.5	510	307	675.5		255.5	515.25	298.5	723		71.5472	23.5677	34.0551	197.58
51	251.25	488	317	524.5	350	522	257.5	942.5	183	498.5	286	619.5		261.417	502.833	286.833	695.5		83.9629	17.4093	29.7588	219.119
52	262.75	497	314.5	523.5	349	507	282	932	184	504	286	604.5		265.25	502.667	294.167	686.667		82.5284	5.1316	17.7224	216.291
53	250.5	487.5	307	533	333	508	245	902.5	175.5	494.5	279	637		253	496.667	277	690.833		78.7798	10.4203	31.0483	190.542
54	225.25	456.75	296.5	530.5	319	440	245	850.5	163.5	466	284	669.5		235.917	454.25	275.167	683.5		78.2968	13.1791	26.8623	160.459
55	238.5	455.75	293.5	484.5	302	486	238	842.5	183	455.5	285	681.5		241.167	465.75	272.167	669.5		59.5448	17.5375	29.8929	179.301
56	227	448.5	291.5	506	303.5	455	229	811	182	445.5	286	687		237.5	449.667	268.833	668		61.4268	4.85627	34.6061	153.385
57	206.25	451.75	286.5	485.5	307.5	416	195.5	783	188.5	471.5	284.5	685.5		234.083	446.417	255.5	651.333		64.1971	28.1318	51.9711	151.664
58	211.75	440.5	287	484.5	286.5	425	220	759	192	472.5	260.5	674		230.083	446	255.833	639.167		49.8462	24.2229	33.7429	140.526
59	201.75	433.25	298	473	276	431	207	754	174	485.5	266	650.5		217.25	449.917	257	625.833		52.737	30.8366	46.1628	142.115
60	203.5	447.75	273.5	483	277	486	212	769.5	146	473.5	262	611		208.833	469.083	249.167	621.167		65.6626	19.5037	32.6968	143.52

## Sheet: Fig. 2I
	Replicate 1				Replicate 2				Replicate 3					Averages of 3 replicates					StDevs of 3 replicates
	p62	p62+PB1 of NBR1	p62+NBR1	p62+NBR1+PB1 of NBR1	p62	p62+PB1 of NBR1	p62+NBR1	p62+NBR1+PB1 of NBR1	p62	p62+PB1 of NBR1	p62+NBR1	p62+NBR1+PB1 of NBR1		p62	p62+PB1 of NBR1	p62+NBR1	p62+NBR1+PB1 of NBR1		p62	p62+PB1 of NBR1	p62+NBR1	p62+NBR1+PB1 of NBR1
Time (min)	Count	Count	Count	Count	Count	Count	Count	Count	Count	Count	Count	Count		Count	Count	Count	Count		Count	Count	Count	Count
0	9.5	1.5	406.5	2	0	5	9.5	1.5	4.5	1.5	3347.5	1.5		4.66667	2.66667	1254.5	1.66667		4.75219	2.02073	1823.43	0.288675
1	22	5	2174	3.5	1	6	886.5	4.5	418.5	6	4737	3		147.167	5.66667	2599.17	3.66667		235.216	0.57735	1960.14	0.763763
2	52	7	2938.5	3.5	1	6	2490	2	1317.5	14.5	4304.5	13.5		456.833	9.16667	3244.33	6.33333		745.795	4.64579	945.121	6.25167
3	150	25	2938.5	5.5	6	6.5	2919.5	0.5	1667	122	3700	66		607.667	51.1667	3186	24		920.231	62.037	445.238	36.4589
4	262.5	26.5	2703.5	12.5	3	11	2811	4	1776	320	3284.5	209		680.5	119.167	2933	75.1667		957.562	174.099	309.117	115.981
5	327.5	44	2483	17	13	15	2595	3	1810.5	516.5	2900.5	383		717	191.833	2659.5	134.333		959.966	281.543	216.094	215.465
6	335	60	2240	12.5	19	15	2520.5	1.5	1615	595.5	2659.5	516		656.333	223.5	2473.33	176.667		845.13	322.946	213.69	293.923
7	336.5	98.5	2031.5	22.5	33	21	2358.5	1	1624.5	749	2427.5	641.5		664.667	289.5	2272.5	221.667		844.978	399.821	211.544	363.745
8	384.5	152	1858	29	49	18.5	2234	0.5	1440.5	704.5	2193	815		624.667	291.667	2095	281.5		726.174	363.702	206.269	462.244
9	406	173.5	1677.5	46.5	85	23.5	2087	2	1385	693	2060	939.5		625.333	296.667	1941.5	329.333		677.186	351.333	229.029	528.888
10	419	187	1569.5	66	106	24	1993.5	2.5	1290.5	706	1892.5	1007		605.167	305.667	1818.5	358.5		613.803	356.149	221.475	562.514
11	424.5	241.5	1457	83	123	21	1919	1.5	1230	659.5	1756	1063.5		592.5	307.333	1710.67	382.667		572.303	324.301	234.312	591.025
12	434	227	1367.5	110.5	140	22	1822.5	0.5	1116.5	670.5	1670.5	1109		563.5	306.5	1620.17	406.667		500.965	331.479	231.638	610.72
13	439	254	1275	132.5	161	19.5	1733	4.5	1109	646	1576	1103.5		569.667	306.5	1528	413.5		487.321	316.532	232.742	600.975
14	424	227	1200	139	162	21	1625	4.5	1031	599.5	1520.5	1085		539	282.5	1448.5	409.5		445.768	293.216	221.459	588.853
15	420.5	204.5	1128	172	184	28.5	1574	3.5	976	577.5	1421.5	1105.5		526.833	270.167	1374.5	427		406.566	280.329	226.684	593.607
16	401.5	199	1091.5	175	181	27	1491.5	2	908	575	1345.5	1081		496.833	267	1309.5	419.333		372.758	280.257	202.415	579.512
17	406	160.5	1039.5	183	208	31.5	1446.5	3	864.5	513	1306	1081.5		492.833	235	1264	422.5		336.754	249.245	206.725	577.764
18	380	158.5	967.5	211	233	46	1372.5	1.5	814	540	1244	1037.5		475.667	248.167	1194.67	416.667		302.083	258.919	206.958	547.766
19	373.5	179	942.5	227	202	49	1323.5	4	789.5	481.5	1184	975.5		455	236.5	1150	402.167		302.11	221.909	192.762	508.887
20	365	168.5	881.5	235.5	200	46	1331	4	785	487	1108	1005		450	233.833	1106.83	414.833		301.621	227.644	224.752	524.043
21	343	177	854.5	232	221	60	1275.5	4.5	726	478	1083.5	961		430	238.333	1071.17	399.167		263.501	215.644	210.771	499.681
22	341	185	822	248	208	60	1236	3.5	695.5	478.5	1035	969.5		414.833	241.167	1031	407		251.997	214.829	207.029	502.245
23	301.5	186.5	799.5	243.5	209	52.5	1175	3	538	453.5	988	964		349.5	230.833	987.5	403.5		169.671	204.143	187.75	500.08
24	326.5	173.5	773.5	261	236	56	1133.5	5	513	427	924.5	942		358.5	218.833	943.833	402.667		141.245	189.609	180.777	484.298
25	308.5	171.5	732	279	234	55	1112.5	3.5	572	417	947.5	916.5		371.5	214.5	930.667	399.667		177.589	184.791	190.808	468.308
26	317.5	177	707.5	280	232	57	1012.5	4.5	644	420.5	888	931.5		397.833	218.167	869.333	405.333		217.431	185.214	153.354	476.039
27	311.5	171.5	695	278.5	222	59	973	2	621	357.5	852.5	894.5		384.833	196	840.167	391.667		209.365	150.751	139.41	456.885
28	309	160	659	316.5	241	62.5	957	2	618.5	368	856.5	899.5		389.5	196.833	824.167	406		201.213	156.045	151.608	455.395
29	303.5	153	655	308	226	52.5	918	3	569	380.5	796	889.5		366.167	195.333	789.667	400.167		179.882	168.048	131.614	450.379
30	306	176.5	632.5	324	224	65	891.5	5	563.5	344.5	796	902		364.5	195.333	773.333	410.333		177.149	140.699	130.979	454.689
31	288.5	174.5	595.5	329.5	245	62	890.5	5.5	555	321	689	913.5		362.833	185.833	725	416.167		167.836	129.871	150.759	460.162
32	281.5	180	598	331.5	252	71.5	835.5	5.5	545	327	667	861		359.5	192.833	700.167	399.333		161.323	128.233	122.174	431.765
33	273.5	192.5	563.5	349.5	261	66.5	827.5	3	508	311.5	622	879		347.5	190.167	671	410.5		139.138	122.517	138.653	441.174
34	263	186	575	325.5	244	70.5	787.5	4	491.5	289.5	638.5	825.5		332.833	182	667	385		137.737	109.555	109.079	413.97
35	258	198.5	547.5	355.5	232	60	744.5	3	480.5	291	631	866		323.5	183.167	641	408.167		136.586	116.261	98.88	433.904
36	241	211.5	534	336.5	235	65.5	761.5	7.5	460	275.5	639	854.5		312	184.167	644.833	399.5		128.207	107.635	113.862	427
37	242.5	223	515	363	256	73.5	692.5	3	427	276	574	827.5		308.5	190.833	593.833	397.833		102.846	105.012	90.3968	413.352
38	247	212.5	493.5	343.5	233	64.5	695.5	2	436	277	632	817.5		305.333	184.667	607	387.667		113.377	108.95	103.294	409.54
39	228.5	187	460	359	210	65	680	4.5	427	255	665	838.5		288.5	169	601.667	400.667		120.301	96.2705	122.916	418.558
40	217.5	191.5	490.5	322.5	225	67.5	656	3.5	414	274	587	787.5		285.5	177.667	577.833	371.167		111.347	103.943	83.1299	394.259
41	216	187	470	329.5	225	66.5	644	3.5	418.5	255.5	613.5	782.5		286.5	169.667	575.833	371.833		114.404	95.6848	92.9144	391.222
42	216.5	179	433	320.5	233	63.5	617.5	3	394	238	632	783.5		281.167	160.167	560.833	369		98.0642	88.7614	110.944	392.504
43	197.5	162.5	416	343	219	64	604.5	5	389.5	220	608	764.5		268.667	148.833	542.833	370.833		105.195	78.8929	109.855	380.514
44	189.5	168.5	430.5	326.5	203	56.5	587.5	5.5	376	221	587	746.5		256.167	148.667	535	359.5		103.998	84.0243	90.5	371.601
45	188	177	407.5	357.5	210	58.5	575	4	335	215	608.5	729.5		244.333	150.167	530.333	363.667		79.2864	81.6277	107.687	362.789
46	177.5	173.5	407	328.5	191	62	579	4	340	232.5	599.5	709		236.167	156	528.5	347.167		90.1753	86.5867	105.72	352.87
47	166	148.5	399	321	165	62.5	566.5	6	306	219	594	710		212.333	143.333	519.833	345.667		81.1193	78.3778	105.544	352.648
48	163	142.5	381	328	187	68.5	568.5	6	316	211.5	557	727		222	140.833	502.167	353.667		82.2861	71.5146	105.091	361.185
49	160	142	364	327.5	181	58.5	545	6.5	320.5	214.5	562.5	701.5		220.5	138.333	490.5	345.167		87.2367	78.0646	109.901	347.837
50	157	140	359	322.5	184	62.5	536.5	4	307.5	203	556.5	693.5		216.167	135.167	484	340		80.2408	70.3746	108.714	345.083
51	149.5	133.5	343.5	325.5	182	56.5	494	5	302	203	528.5	727		211.167	131	455.333	352.5		80.3249	73.282	98.3747	361.756
52	141.5	133.5	323	302.5	178	59.5	478.5	5.5	300	191	535.5	678.5		206.5	128	445.667	328.833		83.0045	65.9223	109.989	337.272
53	131.5	127.5	335.5	279	167	63.5	495	4.5	313	194	540	673		203.833	128.333	456.833	318.833		96.1929	65.254	107.46	336.025
54	141.5	153	342.5	286.5	180	61.5	472.5	5	281.5	198	513	664.5		201	137.5	442.667	318.667		72.3239	69.5575	89.0791	330.925
55	130	144.5	320.5	273	154	52.5	467.5	5	273	178.5	527.5	623		185.667	125.167	438.5	300.333		76.5789	65.1869	106.504	309.905
56	126	133.5	282.5	284.5	150	54	450	3	274	188.5	484.5	692.5		183.333	125.333	405.667	326.667		79.4313	67.6209	108.051	346.679
57	119.5	135.5	281	262	142	56	436.5	6	257	178	490	626		172.833	123.167	402.5	298		73.7535	61.928	108.569	311.564
58	128.5	131.5	267	280	136	56	426	4.5	250	194.5	511.5	593		171.5	127.333	401.5	292.5		68.0863	69.3439	124.078	294.449
59	121	131.5	276	284.5	129	50	424.5	4	232	166.5	497.5	657.5		160.667	116	399.333	315.333		61.9058	59.7767	112.874	327.839
60	129.5	111.5	263	280.5	111	56	392	5.5	247.5	177.5	491	582.5		162.667	115	382	289.5		74.0478	60.8256	114.328	288.605

## Sheet: Fig. 4E
	GFP_rep1							GFP_rep2							GFP_rep3							Averages						St deviation
Time (min)	p62	TAX	p62+TAX	p62+NBR1	TAX+NBR1	p62+TAX+NBR1		p62	TAX	p62+TAX	p62+NBR1	TAX+NBR1	p62+TAX+NBR1		p62	TAX	p62+TAX	p62+NBR1	TAX+NBR1	p62+TAX+NBR1		p62	TAX	p62+TAX	p62+NBR1	TAX+NBR1	p62+TAX+NBR1	p62	TAX	p62+TAX	p62+NBR1	TAX+NBR1	p62+TAX+NBR1
0	60	0	0	1636	0	2		1148	0	0	1228	0	0		193	0	0	634	0	0		467	0	0	1166	0	0.666667	593.501	0	0	503.869	0	1.1547
0.5	112	0	0	1934	0	5		1259	0	0	1631	0	0		379	0	0	1002	0	1		583.333	0	0	1522.33	0	2	600.18	0	0	475.408	0	2.64575
1	195	0	1	2022	0	12		1381	0	0	1774	0	6		636	0	0	1259	0	3		737.333	0	0.333333	1685	0	7	599.458	0	0.57735	389.208	0	4.58258
1.5	264	0	1	2115	0	34		1461	0	0	1853	0	64		808	0	0	1355	0	23		844.333	0	0.333333	1774.33	0	40.3333	599.327	0	0.57735	386.059	0	21.2211
2	371	0	0	2050	0	121		1452	0	0	1887	0	153		899	0	1	1435	0	66		907.333	0	0.333333	1790.67	0	113.333	540.548	0	0.57735	318.616	0	44.0038
2.5	521	0	0	2039	0	226		1553	0	0	1832	0	288		949	0	0	1539	0	160		1007.67	0	0	1803.33	0	224.667	518.495	0	0	251.23	0	64.0104
3	631	0	0	2022	0	363		1549	0	0	1816	0	427		974	0	0	1520	0	271		1051.33	0	0	1786	0	353.667	463.86	0	0	252.341	0	78.4177
3.5	725	0	0	1931	0	504		1552	0	1	1822	0	556		996	0	0	1562	0	385		1091	0	0.333333	1771.67	0	481.667	421.605	0	0.57735	189.579	0	87.6603
4	847	0	0	1893	0	595		1546	0	1	1741	0	696		1024	0	0	1522	0	487		1139	0	0.333333	1718.67	0	592.667	363.413	0	0.57735	186.506	0	104.52
4.5	934	0	0	1783	0	686		1568	0	1	1712	0	836		1010	0	0	1526	0	589		1170.67	0	0.333333	1673.67	0	703.667	346.193	0	0.57735	132.719	0	124.444
5	1026	0	1	1774	0	782		1551	0	1	1634	0	898		1010	0	0	1479	0	746		1195.67	0	0.666667	1629	0	808.667	307.832	0	0.57735	147.564	0	79.4313
5.5	1106	0	1	1702	0	846		1540	0	1	1570	0	969		1061	0	0	1428	0	779		1235.67	0	0.666667	1566.67	0	864.667	264.519	0	0.57735	137.03	0	96.3656
6	1101	0	4	1628	0	923		1532	0	2	1545	0	1056		1082	0	0	1363	0	850		1238.33	0	2	1512	0	943	254.5	0	2	135.547	0	104.446
6.5	1173	0	1	1617	0	973		1524	0	1	1524	0	1056		1122	0	0	1359	0	889		1273	0	0.666667	1500	0	972.667	218.863	0	0.57735	130.664	0	83.5005
7	1215	0	2	1545	0	1051		1514	0	1	1441	0	1032		1182	0	0	1302	0	982		1303.67	0	1	1429.33	0	1021.67	182.9	0	1	121.919	0	35.6417
7.5	1213	0	3	1455	0	1045		1482	0	1	1357	0	1041		1160	0	0	1251	0	965		1285	0	1.33333	1354.33	0	1017	172.653	0	1.52753	102.026	0	45.0777
8	1210	0	3	1490	0	1097		1443	0	1	1340	0	1097		1235	0	0	1233	0	989		1296	0	1.33333	1354.33	0	1061	127.918	0	1.52753	129.098	0	62.3538
8.5	1188	0	2	1432	0	1129		1448	0	1	1318	0	1136		1227	0	0	1200	0	1020		1287.67	0	1	1316.67	0	1095	140.215	0	1	116.006	0	65.0461
9	1169	0	13	1380	0	1130		1404	0	0	1267	0	1092		1225	0	1	1147	0	996		1266	0	4.66667	1264.67	0	1072.67	122.748	0	7.23418	116.518	0	69.0604
9.5	1137	0	17	1340	0	1171		1402	0	1	1246	0	1107		1230	0	1	1154	0	1047		1256.33	0	6.33333	1246.67	0	1108.33	134.448	0	9.2376	93.0018	0	62.0108
10	1093	0	16	1311	0	1208		1399	0	0	1216	0	1118		1283	0	1	1085	0	1028		1258.33	0	5.66667	1204	0	1118	154.484	0	8.96289	113.477	0	90
10.5	1152	0	23	1246	0	1191		1333	0	0	1144	0	1088		1310	0	1	1053	0	1086		1265	0	8	1147.67	0	1121.67	98.5343	0	13	96.5522	0	60.0528
11	1115	0	27	1238	0	1165		1343	0	1	1165	0	1113		1346	0	3	1049	0	1054		1268	0	10.3333	1150.67	0	1110.67	132.51	0	14.4684	95.3118	0	55.5368
11.5	1142	0	38	1226	0	1250		1339	0	1	1136	0	1084		1363	0	2	1040	0	1060		1281.33	0	13.6667	1134	0	1131.33	121.261	0	21.0792	93.0161	0	103.467
12	1074	0	34	1189	0	1271		1318	0	0	1109	0	1060		1321	0	2	1016	0	1088		1237.67	0	12	1104.67	0	1139.67	141.747	0	19.0788	86.5814	0	114.596
12.5	1121	0	43	1178	0	1251		1272	0	0	1112	0	1078		1337	0	2	999	0	1058		1243.33	0	15	1096.33	0	1129	110.817	0	24.2693	90.5226	0	106.127
13	1102	0	45	1152	0	1271		1289	0	2	1071	0	1066		1307	0	1	991	0	1045		1232.67	0	16	1071.33	0	1127.33	113.518	0	25.1197	80.5005	0	124.861
13.5	1061	0	54	1105	0	1284		1241	0	2	1044	0	1004		1239	0	2	972	0	1051		1180.33	0	19.3333	1040.33	0	1113	103.351	0	30.0222	66.5758	0	149.943
14	1077	0	64	1105	0	1290		1288	0	2	1005	0	973		1204	0	2	947	0	1082		1189.67	0	22.6667	1019	0	1115	106.228	0	35.7957	79.925	0	161.056
14.5	1129	0	69	1057	0	1292		1252	0	1	957	0	972		1163	0	0	913	0	1072		1181.33	0	23.3333	975.667	0	1112	63.5164	0	39.5517	73.7925	0	163.707
15	1152	0	72	1020	0	1285		1238	0	0	989	0	942		1193	0	1	878	0	1039		1194.33	0	24.3333	962.333	0	1088.67	43.0155	0	41.2836	74.6615	0	176.812
15.5	1104	0	78	980	0	1244		1197	0	0	959	0	929		1150	0	0	840	0	1064		1150.33	0	26	926.333	0	1079	46.5009	0	45.0333	75.5006	0	158.035
16	1126	0	92	958	0	1313		1193	0	0	902	0	868		1147	0	2	846	0	1023		1155.33	0	31.3333	902	0	1068	34.2685	0	52.5484	56	0	225.887
16.5	1138	0	99	981	0	1284		1138	0	0	905	0	865		1103	0	1	858	0	998		1126.33	0	33.3333	914.667	0	1049	20.2073	0	56.8712	62.0672	0	214.105
17	1192	0	103	966	0	1252		1151	0	1	873	0	888		1092	0	5	843	0	977		1145	0	36.3333	894	0	1039	50.2693	0	57.7697	64.1327	0	189.755
17.5	1193	0	88	918	0	1266		1117	0	0	879	0	896		1078	0	0	830	0	980		1129.33	0	29.3333	875.667	0	1047.33	58.4836	0	50.8068	44.0946	0	193.973
18	1216	0	100	916	0	1232		1096	0	0	865	0	918		1065	0	2	800	0	997		1125.67	0	34	860.333	0	1049	79.7517	0	57.1664	58.1406	0	163.331
18.5	1199	0	98	908	0	1213		1081	0	0	881	0	918		1037	0	11	793	0	974		1105.67	0	36.3333	860.667	0	1035	83.7695	0	53.6874	60.136	0	156.675
19	1196	0	96	881	0	1205		1093	0	0	790	0	954		1060	0	14	756	0	967		1116.33	0	36.6667	809	0	1042	70.9389	0	51.8588	64.6297	0	141.312
19.5	1201	0	102	911	0	1153		1041	0	1	800	0	1000		1033	0	10	752	0	920		1091.67	0	37.6667	821	0	1024.33	94.7699	0	55.8957	81.5537	0	118.391
20	1201	0	116	889	0	1146		1054	0	1	806	0	1006		1044	0	15	767	0	911		1099.67	0	44	820.667	0	1021	87.8996	0	62.7455	62.3084	0	118.216
20.5	1202	0	109	863	0	1141		1046	0	1	786	0	995		1050	0	26	757	0	876		1099.33	0	45.3333	802	0	1004	88.9344	0	56.5361	54.7814	0	132.729
21	1191	0	103	837	0	1128		1034	0	1	751	0	1011		1028	0	24	750	0	873		1084.33	0	42.6667	779.333	0	1004	92.4247	0	53.5008	49.9433	0	127.644
21.5	1163	0	108	835	0	1077		1027	0	1	723	0	1026		1036	0	18	723	0	817		1075.33	0	42.3333	760.333	0	973.333	76.0548	0	57.5007	64.6632	0	137.769
22	1147	0	115	793	0	1096		958	0	1	710	0	1011		1057	0	18	723	0	819		1054	0	44.6667	742	0	975.333	94.5357	0	61.5007	44.643	0	141.903
22.5	1115	0	105	783	0	1094		985	0	4	703	0	1005		1023	0	41	677	0	814		1041	0	50	721	0	971	66.8431	0	51.0979	55.2449	0	143.063
23	1130	0	100	748	0	1109		943	0	2	697	0	985		994	0	30	696	0	847		1022.33	0	44	713.667	0	980.333	96.6661	0	50.4777	29.7377	0	131.062
23.5	1148	0	92	735	0	1056		943	0	0	684	0	948		1024	0	34	693	0	840		1038.33	0	42	704	0	948	103.249	0	46.5188	27.2213	0	108
24	1099	0	90	724	0	1047		902	0	1	664	0	944		990	0	37	674	0	824		997	0	42.6667	687.333	0	938.333	98.6864	0	44.7698	32.1455	0	111.608
24.5	1091	0	93	688	0	1013		921	0	1	678	0	933		986	0	42	693	0	858		999.333	0	45.3333	686.333	0	934.667	85.7807	0	46.0905	7.63763	0	77.5134
25	1075	0	78	674	0	1038		906	0	0	645	0	940		975	0	38	653	0	859		985.333	0	38.6667	657.333	0	945.667	84.9725	0	39.0043	14.9778	0	89.6344
25.5	1053	0	93	674	0	1032		861	0	1	624	0	934		946	0	35	645	0	845		953.333	0	43	647.667	0	937	96.2098	0	46.5188	25.1064	0	93.5361
26	1073	0	94	682	0	1032		822	0	2	616	0	937		917	0	30	656	0	844		937.333	0	42	651.333	0	937.667	126.729	0	47.1593	33.2466	0	94.0018
26.5	1097	0	102	687	0	966		784	0	1	600	0	874		948	0	30	629	0	835		943	0	44.3333	638.667	0	891.667	156.56	0	52.0032	44.2982	0	67.2632
27	1051	0	120	682	0	982		768	0	0	579	0	899		937	0	33	629	0	851		918.667	0	51	630	0	910.667	142.388	0	61.9919	51.5073	0	66.2747
27.5	1005	0	124	670	0	1007		789	0	4	590	0	893		892	0	32	631	0	808		895.333	0	53.3333	630.333	0	902.667	108.039	0	62.78	40.0042	0	99.8516
28	1024	0	152	641	0	961		797	0	3	563	0	868		912	0	29	600	0	830		911	0	61.3333	601.333	0	886.333	113.503	0	79.5885	39.0171	0	67.3968
28.5	993	0	185	655	0	999		761	0	8	551	0	805		895	0	27	604	0	814		883	0	73.3333	603.333	0	872.667	116.465	0	97.1717	52.0032	0	109.5
29	987	0	194	626	0	985		704	0	11	568	0	829		874	0	19	590	0	814		855	0	74.6667	594.667	0	876	142.454	0	103.423	29.2803	0	94.6942
29.5	970	0	232	596	0	1001		720	0	15	579	0	826		873	0	18	561	0	797		854.333	0	88.3333	578.667	0	874.667	126.041	0	124.428	17.5024	0	110.365
30	984	0	233	626	0	972		715	0	11	543	0	806		868	0	12	567	0	808		855.667	0	85.3333	578.667	0	862	134.923	0	127.884	42.7122	0	95.268
30.5	924	0	250	646	0	961		672	0	13	576	0	825		836	0	18	570	0	774		810.667	0	93.6667	597.333	0	853.333	127.896	0	135.412	42.2532	0	96.6661
31	959	0	316	635	0	983		654	0	21	548	0	801		861	0	10	573	0	780		824.667	0	115.667	585.333	0	854.667	155.712	0	173.581	44.7921	0	111.635
31.5	987	0	353	601	0	935		655	0	29	555	0	842		813	0	17	546	0	747		818.333	0	133	567.333	0	841.333	166.064	0	190.62	29.5014	0	94.0018
32	940	0	411	620	0	943		611	0	32	539	0	807		792	0	10	552	0	752		781	0	151	570.333	0	834	164.776	0	225.435	43.501	0	98.3209
32.5	982	0	431	629	0	903		587	0	18	524	0	779		797	0	6	537	0	739		788.667	0	151.667	563.333	0	807	197.632	0	241.984	57.2393	0	85.5102
33	977	0	476	584	0	944		627	0	22	506	0	784		807	0	8	542	0	772		803.667	0	168.667	544	0	833.333	175.024	0	266.251	39.0384	0	96.0278
33.5	953	0	477	589	0	867		638	0	15	525	0	786		761	0	6	510	0	772		784	0	166	541.333	0	808.333	158.755	0	269.371	41.9563	0	51.2868
34	936	0	526	573	0	863		631	0	16	511	0	766		811	0	8	509	0	744		792.667	0	183.333	531	0	791	153.324	0	296.785	36.3868	0	63.3167
34.5	920	0	561	545	0	851		623	0	9	508	0	754		798	0	4	508	0	741		780.333	0	191.333	520.333	0	782	149.286	0	320.15	21.362	0	60.1082
35	894	0	576	560	0	824		630	0	6	503	0	758		787	0	3	488	0	741		770.333	0	195	517	0	774.333	132.787	0	329.959	37.9868	0	43.8444
35.5	889	0	596	542	0	857		621	0	7	488	0	726		766	0	3	493	0	716		758.667	0	202	507.667	0	766.333	134.15	0	341.22	29.8385	0	78.6787
36	880	0	578	553	0	883		649	0	12	486	0	710		771	0	8	494	0	707		766.667	0	199.333	511	0	766.667	115.561	0	327.941	36.5923	0	100.759
36.5	876	0	594	554	0	869		652	0	16	466	0	728		745	0	6	490	0	664		757.667	0	205.333	503.333	0	753.667	112.536	0	336.632	45.4899	0	104.882
37	869	0	584	552	0	861		646	0	15	474	0	692		776	0	9	474	0	670		763.667	0	202.667	500	0	741	112.01	0	330.258	45.0333	0	104.504
37.5	847	0	619	570	0	825		624	0	12	492	0	731		786	0	8	491	0	644		752.333	0	213	517.667	0	733.333	115.249	0	351.612	45.3248	0	90.5226
38	871	0	634	522	0	770		645	0	17	474	0	695		736	0	9	469	0	638		750.667	0	220	488.333	0	701	113.712	0	358.557	29.2632	0	66.2042
38.5	832	0	647	532	0	772		661	0	14	464	0	690		729	0	9	484	0	641		740.667	0	223.333	493.333	0	701	86.0949	0	366.915	34.9476	0	66.1891
39	838	0	640	532	0	809		647	0	18	494	0	719		731	0	6	462	0	629		738.667	0	221.333	496	0	719	95.7305	0	362.626	35.0428	0	90
39.5	824	0	638	491	0	785		666	0	20	486	0	704		683	0	5	458	0	631		724.333	0	221	478.333	0	706.667	86.7314	0	361.21	17.7858	0	77.0346
40	828	0	633	510	0	750		666	0	29	480	0	670		661	0	9	455	0	617		718.333	0	223.667	481.667	0	679	95.007	0	354.634	27.5379	0	66.9552
40.5	819	0	627	490	0	762		657	0	21	465	0	640		685	0	3	456	0	614		720.333	0	217	470.333	0	672	86.5871	0	355.184	17.6163	0	79.019
41	832	0	625	495	0	724		655	0	28	480	0	655		700	0	6	452	0	628		729	0	219.667	475.667	0	669	91.9946	0	351.201	21.8251	0	49.5076
41.5	815	0	637	487	0	733		626	0	37	453	0	655		694	0	5	418	0	617		711.667	0	226.333	452.667	0	668.333	95.7305	0	356.007	34.5012	0	59.1383
42	794	0	632	468	0	699		647	0	39	468	0	647		712	0	4	416	0	594		717.667	0	225	450.667	0	646.667	73.6637	0	352.907	30.0222	0	52.5008
42.5	804	0	616	468	0	735		627	0	39	463	0	640		683	0	3	407	0	573		704.667	0	219.333	446	0	649.333	90.4673	0	343.995	33.8674	0	81.4023
43	766	0	629	485	0	722		620	0	48	471	0	622		697	0	3	407	0	593		694.333	0	226.667	454.333	0	645.667	73.0365	0	349.157	41.5853	0	67.6782
43.5	746	0	658	473	0	721		590	0	57	436	0	644		665	0	4	409	0	562		667	0	239.667	439.333	0	642.333	78.0192	0	363.255	32.1299	0	79.5131
44	750	0	619	492	0	679		612	0	69	439	0	613		664	0	5	394	0	544		675.333	0	231	441.667	0	612	69.6946	0	337.538	49.0544	0	67.5056
44.5	751	0	619	449	0	683		615	0	75	443	0	591		621	0	6	404	0	565		662.333	0	233.333	432	0	613	76.8462	0	335.774	24.4336	0	62
45	770	0	611	460	0	665		568	0	63	440	0	606		635	0	3	413	0	546		657.667	0	225.667	437.667	0	605.667	102.89	0	335.054	23.5867	0	59.5007
45.5	754	0	582	463	0	682		559	0	66	415	0	584		647	0	1	449	0	547		653.333	0	216.333	442.333	0	604.333	97.6542	0	318.34	24.6847	0	69.7591
46	777	0	612	447	0	670		577	0	79	449	0	587		615	0	0	418	0	532		656.333	0	230.333	438	0	596.333	106.214	0	332.885	17.3494	0	69.4718
46.5	762	0	584	446	0	670		570	0	76	436	0	576		616	0	1	417	0	535		649.333	0	220.333	433	0	593.667	100.246	0	317.169	14.7309	0	69.2122
47	735	0	590	471	0	675		590	0	100	431	0	530		611	0	2	391	0	535		645.333	0	230.667	431	0	580	78.3603	0	315.026	40	0	82.3104
47.5	724	0	594	440	0	657		549	0	85	453	0	552		624	0	3	412	0	499		632.333	0	227.333	435	0	569.333	87.7971	0	320.179	20.9523	0	80.4135
48	723	0	594	430	0	634		570	0	96	429	0	540		621	0	12	393	0	523		638	0	234	417.333	0	565.667	77.9038	0	314.585	21.0792	0	59.7857
48.5	726	0	590	420	0	654		575	0	99	415	0	562		605	0	12	403	0	511		635.333	0	233.667	412.667	0	575.667	79.9396	0	311.645	8.73689	0	72.473
49	722	0	562	423	0	622		575	0	108	445	0	546		578	0	16	390	0	517		625	0	228.667	419.333	0	561.667	84.0179	0	292.317	27.6827	0	54.2248
49.5	716	0	570	409	0	640		567	0	128	416	0	579		589	0	13	377	0	535		624	0	237	400.667	0	584.667	80.4301	0	294.063	20.7926	0	52.7289
50	699	0	585	389	0	597		545	0	113	418	0	515		567	0	24	369	0	517		603.667	0	240.667	392	0	543	83.2907	0	301.503	24.6374	0	46.7761
50.5	705	0	606	396	0	606		545	0	141	422	0	526		591	0	29	371	0	506		613.667	0	258.667	396.333	0	546	82.3731	0	305.968	25.5016	0	52.915
51	705	0	584	405	0	617		555	0	130	404	0	521		596	0	36	358	0	519		618.667	0	250	389	0	552.333	77.5263	0	293.046	26.8514	0	56.0119
51.5	704	0	571	383	0	568		543	0	139	413	0	512		607	0	42	383	0	538		618	0	250.667	393	0	539.333	81.0617	0	281.624	17.3205	0	28.0238
52	671	0	589	389	0	594		550	0	130	411	0	497		589	0	53	367	0	518		603.333	0	257.333	389	0	536.333	61.7603	0	289.801	22	0	51.0327
52.5	662	0	610	379	0	601		530	0	164	391	0	496		569	0	66	356	0	526		587	0	280	375.333	0	541	67.8159	0	289.959	17.7858	0	54.0833
53	668	0	606	392	0	598		547	0	160	384	0	505		521	0	91	359	0	533		578.667	0	285.667	378.333	0	545.333	78.4496	0	279.554	17.2143	0	47.7109
53.5	672	0	623	378	0	594		558	0	161	387	0	515		560	0	101	352	0	538		596.667	0	295	372.333	0	549	65.2482	0	285.636	18.1751	0	40.6325
54	633	0	616	378	0	569		555	0	175	374	0	514		555	0	102	315	0	504		581	0	297.667	355.667	0	529	45.0333	0	278.091	35.2751	0	35
54.5	615	0	595	374	0	534		553	0	199	358	0	517		540	0	115	333	0	475		569.333	0	303	355	0	508.667	40.0791	0	256.344	20.664	0	30.3699
55	610	0	595	384	0	538		569	0	198	370	0	493		515	0	121	336	0	476		564.667	0	304.667	363.333	0	502.333	47.648	0	254.367	24.6847	0	32.0364
55.5	616	0	577	377	0	577		563	0	189	330	0	487		501	0	121	349	0	485		560	0	295.667	352	0	516.333	57.5587	0	246.003	23.6432	0	52.5484
56	617	0	606	369	0	567		578	0	171	331	0	481		523	0	119	343	0	502		572.667	0	298.667	347.667	0	516.667	47.2264	0	267.425	19.4251	0	44.8367
56.5	621	0	606	374	0	574		548	0	209	349	0	461		521	0	136	350	0	505		563.333	0	317	357.667	0	513.333	51.7333	0	252.929	14.1539	0	56.959
57	610	0	606	352	0	558		533	0	222	355	0	427		513	0	121	315	0	506		552	0	316.333	340.667	0	497	51.2152	0	255.891	22.2785	0	65.9621
57.5	616	0	587	352	0	557		529	0	221	342	0	425		503	0	133	316	0	475		549.333	0	313.667	336.667	0	485.667	59.1805	0	240.768	18.5831	0	66.6433
58	625	0	560	356	0	541		512	0	199	354	0	417		524	0	115	297	0	478		553.667	0	291.333	335.667	0	478.667	62.0672	0	236.433	33.5012	0	62.0027
58.5	619	0	580	349	0	560		517	0	227	380	0	439		501	0	124	305	0	468		545.667	0	310.333	344.667	0	489	64.0104	0	239.149	37.6873	0	63.1744
59	590	0	566	327	0	552		509	0	219	367	0	424		517	0	104	328	0	446		538.667	0	296.333	340.667	0	474	44.6356	0	240.513	22.8108	0	68.4398
59.5	590	0	549	336	0	542		517	0	221	374	0	438		491	0	96	306	0	461		532.667	0	288.667	338.667	0	480.333	51.3258	0	233.958	34.0783	0	54.6291
60	592	0	567	320	0	521		515	0	211	356	0	437		469	0	103	284	0	448		525.333	0	293.667	320	0	468.667	62.1477	0	242.795	36	0	45.6545
	mCherry_rep1							mCherry_rep2							mCherry_rep3							Averages						St deviation
Time (min)	p62	TAX	p62+TAX	p62+NBR1	TAX+NBR1	p62+TAX+NBR1		p62	TAX	p62+TAX	p62+NBR1	TAX+NBR1	p62+TAX+NBR1		p62	TAX	p62+TAX	p62+NBR1	TAX+NBR1	p62+TAX+NBR1		p62	TAX	p62+TAX	p62+NBR1	TAX+NBR1	p62+TAX+NBR1	p62	TAX	p62+TAX	p62+NBR1	TAX+NBR1	p62+TAX+NBR1
0	0	1	0	0	1	1		0	0	0	0	0	0		0	1	0	0	0	0		0	0.666667	0	0	0.333333	0.333333	0	0.57735	0	0	0.57735	0.57735
0.5	0	1	0	0	1	4		0	0	0	0	0	1		0	0	0	0	0	0		0	0.333333	0	0	0.333333	1.66667	0	0.57735	0	0	0.57735	2.08167
1	0	1	1	0	0	2		0	0	0	0	0	1		0	0	0	0	0	0		0	0.333333	0.333333	0	0	1	0	0.57735	0.57735	0	0	1
1.5	0	1	1	0	0	2		0	0	0	0	0	1		0	0	0	0	0	0		0	0.333333	0.333333	0	0	1	0	0.57735	0.57735	0	0	1
2	0	1	0	0	0	2		0	0	0	0	0	0		0	0	0	0	0	0		0	0.333333	0	0	0	0.666667	0	0.57735	0	0	0	1.1547
2.5	0	2	0	0	0	2		0	0	0	0	0	1		0	0	0	0	1	0		0	0.666667	0	0	0.333333	1	0	1.1547	0	0	0.57735	1
3	0	2	0	0	0	1		0	0	0	0	0	0		0	0	1	0	0	0		0	0.666667	0.333333	0	0	0.333333	0	1.1547	0.57735	0	0	0.57735
3.5	0	1	0	0	0	0		0	0	0	0	0	1		0	0	0	0	0	0		0	0.333333	0	0	0	0.333333	0	0.57735	0	0	0	0.57735
4	0	0	0	0	0	0		0	0	0	0	0	3		0	0	0	0	0	0		0	0	0	0	0	1	0	0	0	0	0	1.73205
4.5	0	0	0	0	0	0		0	0	0	0	1	4		0	0	0	0	1	1		0	0	0	0	0.666667	1.66667	0	0	0	0	0.57735	2.08167
5	0	0	0	0	0	0		0	0	0	0	1	7		0	0	0	0	0	1		0	0	0	0	0.333333	2.66667	0	0	0	0	0.57735	3.78594
5.5	0	0	0	0	0	1		0	0	0	0	0	7		0	0	0	0	1	4		0	0	0	0	0.333333	4	0	0	0	0	0.57735	3
6	0	0	1	0	1	1		0	0	0	0	1	17		0	0	0	0	0	5		0	0	0.333333	0	0.666667	7.66667	0	0	0.57735	0	0.57735	8.32666
6.5	0	0	0	0	2	1		0	0	0	0	1	16		0	0	0	0	0	3		0	0	0	0	1	6.66667	0	0	0	0	1	8.14453
7	0	0	0	0	2	4		0	0	0	0	1	19		0	0	0	0	0	9		0	0	0	0	1	10.6667	0	0	0	0	1	7.63763
7.5	0	0	0	0	2	6		0	0	0	0	1	33		0	0	0	0	0	7		0	0	0	0	1	15.3333	0	0	0	0	1	15.308
8	0	0	0	0	2	8		0	0	0	0	0	41		0	1	0	0	0	21		0	0.333333	0	0	0.666667	23.3333	0	0.57735	0	0	1.1547	16.6233
8.5	0	0	0	0	2	11		0	0	1	0	0	51		0	0	1	0	0	25		0	0	0.666667	0	0.666667	29	0	0	0.57735	0	1.1547	20.2978
9	0	0	0	0	2	16		0	0	0	0	1	51		0	0	2	0	0	32		0	0	0.666667	0	1	33	0	0	1.1547	0	1	17.5214
9.5	0	0	0	0	2	22		0	0	0	0	2	54		0	0	1	0	0	32		0	0	0.333333	0	1.33333	36	0	0	0.57735	0	1.1547	16.3707
10	0	0	0	0	4	31		0	0	0	0	2	61		0	0	2	0	0	46		0	0	0.666667	0	2	46	0	0	1.1547	0	2	15
10.5	0	0	0	0	4	37		0	0	0	0	1	56		0	1	0	0	0	54		0	0.333333	0	0	1.66667	49	0	0.57735	0	0	2.08167	10.4403
11	0	0	0	0	3	31		0	1	1	0	1	80		0	0	2	0	0	62		0	0.333333	1	0	1.33333	57.6667	0	0.57735	1	0	1.52753	24.7857
11.5	0	0	0	0	3	48		0	2	0	0	1	75		0	0	1	0	1	58		0	0.666667	0.333333	0	1.66667	60.3333	0	1.1547	0.57735	0	1.1547	13.6504
12	0	0	0	0	2	62		0	2	0	0	2	84		0	0	0	0	0	73		0	0.666667	0	0	1.33333	73	0	1.1547	0	0	1.1547	11
12.5	0	0	0	0	1	62		0	1	0	0	1	97		0	0	0	0	0	75		0	0.333333	0	0	0.666667	78	0	0.57735	0	0	0.57735	17.6918
13	0	0	0	0	1	72		0	1	1	0	0	107		0	0	0	0	1	84		0	0.333333	0.333333	0	0.666667	87.6667	0	0.57735	0.57735	0	0.57735	17.7858
13.5	0	0	0	0	0	85		0	0	0	0	2	103		0	0	0	0	1	77		0	0	0	0	1	88.3333	0	0	0	0	1	13.3167
14	0	0	0	0	1	90		0	0	0	0	1	116		0	0	0	0	1	82		0	0	0	0	1	96	0	0	0	0	0	17.7764
14.5	0	0	0	0	0	109		0	1	0	0	1	112		0	0	1	0	1	84		0	0.333333	0.333333	0	0.666667	101.667	0	0.57735	0.57735	0	0.57735	15.3731
15	0	0	0	0	1	120		0	0	0	0	0	122		0	0	0	0	1	104		0	0	0	0	0.666667	115.333	0	0	0	0	0.57735	9.86577
15.5	0	0	0	0	1	129		0	0	0	0	2	137		0	0	1	0	1	116		0	0	0.333333	0	1.33333	127.333	0	0	0.57735	0	0.57735	10.5987
16	0	0	0	0	2	137		0	0	0	0	2	111		0	0	1	0	1	114		0	0	0.333333	0	1.66667	120.667	0	0	0.57735	0	0.57735	14.2244
16.5	0	0	0	0	2	154		0	0	0	0	1	133		0	0	0	0	1	109		0	0	0	0	1.33333	132	0	0	0	0	0.57735	22.5167
17	0	0	0	0	2	124		0	1	0	0	1	145		0	0	0	0	0	131		0	0.333333	0	0	1	133.333	0	0.57735	0	0	1	10.6927
17.5	0	0	0	0	0	140		0	1	0	0	1	164		0	0	0	0	1	128		0	0.333333	0	0	0.666667	144	0	0.57735	0	0	0.57735	18.3303
18	0	0	0	0	0	143		0	1	0	0	0	171		0	0	0	0	0	127		0	0.333333	0	0	0	147	0	0.57735	0	0	0	22.2711
18.5	0	1	0	0	0	147		0	1	0	0	0	208		0	0	1	0	0	127		0	0.666667	0.333333	0	0	160.667	0	0.57735	0.57735	0	0	42.194
19	0	0	0	0	0	164		0	1	0	0	1	215		0	0	0	0	0	133		0	0.333333	0	0	0.333333	170.667	0	0.57735	0	0	0.57735	41.4045
19.5	0	0	0	0	0	161		0	1	0	0	0	221		0	0	0	0	1	128		0	0.333333	0	0	0.333333	170	0	0.57735	0	0	0.57735	47.1487
20	0	1	0	0	0	173		0	1	0	0	0	259		0	0	0	0	1	135		0	0.666667	0	0	0.333333	189	0	0.57735	0	0	0.57735	63.5295
20.5	0	1	0	0	0	167		0	1	0	0	0	251		0	0	0	0	0	137		0	0.666667	0	0	0	185	0	0.57735	0	0	0	59.0931
21	0	1	0	0	0	176		0	1	0	0	0	264		0	0	0	0	0	148		0	0.666667	0	0	0	196	0	0.57735	0	0	0	60.531
21.5	0	1	0	0	0	165		0	1	0	0	1	248		0	0	0	0	0	141		0	0.666667	0	0	0.333333	184.667	0	0.57735	0	0	0.57735	56.1456
22	0	0	1	0	0	163		0	0	0	0	1	233		0	0	0	0	0	159		0	0	0.333333	0	0.333333	185	0	0	0.57735	0	0.57735	41.6173
22.5	0	0	1	0	0	177		0	0	1	0	2	234		0	0	0	0	0	150		0	0	0.666667	0	0.666667	187	0	0	0.57735	0	1.1547	42.8836
23	0	0	0	0	1	200		0	0	0	0	4	213		0	0	0	0	0	191		0	0	0	0	1.66667	201.333	0	0	0	0	2.08167	11.0604
23.5	0	0	0	0	1	184		0	0	0	0	0	213		0	1	0	0	0	185		0	0.333333	0	0	0.333333	194	0	0.57735	0	0	0.57735	16.4621
24	0	0	0	0	0	189		0	0	0	0	1	246		0	0	0	0	0	187		0	0	0	0	0.333333	207.333	0	0	0	0	0.57735	33.5012
24.5	0	0	1	0	0	182		0	0	0	0	0	259		0	0	0	0	0	198		0	0	0.333333	0	0	213	0	0	0.57735	0	0	40.6325
25	0	0	0	0	1	169		0	0	0	0	0	282		0	0	0	0	0	195		0	0	0	0	0.333333	215.333	0	0	0	0	0.57735	59.1805
25.5	0	0	1	0	3	166		0	0	0	0	1	276		0	0	0	0	0	205		0	0	0.333333	0	1.33333	215.667	0	0	0.57735	0	1.52753	55.7704
26	0	0	1	0	1	154		0	0	0	0	2	294		0	0	0	0	0	205		0	0	0.333333	0	1	217.667	0	0	0.57735	0	1	70.8543
26.5	0	0	0	0	1	152		0	0	0	0	2	293		0	0	0	0	0	211		0	0	0	0	1	218.667	0	0	0	0	1	70.812
27	0	0	0	0	1	148		0	0	0	0	4	280		0	1	1	0	0	215		0	0.333333	0.333333	0	1.66667	214.333	0	0.57735	0.57735	0	2.08167	66.0025
27.5	0	0	0	0	1	152		0	1	0	0	6	261		0	0	1	0	1	233		0	0.333333	0.333333	0	2.66667	215.333	0	0.57735	0.57735	0	2.88675	56.6068
28	0	0	0	0	0	149		0	1	0	0	13	268		0	0	1	0	1	229		0	0.333333	0.333333	0	4.66667	215.333	0	0.57735	0.57735	0	7.23418	60.6658
28.5	0	0	0	0	1	170		0	1	0	0	8	277		0	0	1	0	1	234		0	0.333333	0.333333	0	3.33333	227	0	0.57735	0.57735	0	4.04145	53.8424
29	0	0	0	0	1	204		0	1	0	0	15	262		0	0	1	0	2	222		0	0.333333	0.333333	0	6	229.333	0	0.57735	0.57735	0	7.81025	29.6873
29.5	0	0	0	0	2	201		0	1	0	0	19	261		0	0	1	0	0	222		0	0.333333	0.333333	0	7	228	0	0.57735	0.57735	0	10.4403	30.4467
30	0	0	0	0	0	232		0	0	0	0	19	263		0	0	0	0	1	232		0	0	0	0	6.66667	242.333	0	0	0	0	10.6927	17.8979
30.5	0	0	0	0	0	236		0	0	1	0	22	284		0	0	0	0	1	235		0	0	0.333333	0	7.66667	251.667	0	0	0.57735	0	12.4231	28.006
31	0	0	0	0	0	251		0	0	1	0	16	299		0	0	0	0	1	222		0	0	0.333333	0	5.66667	257.333	0	0	0.57735	0	8.96289	38.8887
31.5	0	0	0	0	0	247		0	0	1	0	27	304		0	1	0	0	2	225		0	0.333333	0.333333	0	9.66667	258.667	0	0.57735	0.57735	0	15.0444	40.7717
32	0	0	0	0	0	261		0	0	0	0	19	299		0	0	0	0	3	220		0	0	0	0	7.33333	260	0	0	0	0	10.2144	39.5095
32.5	0	0	0	0	0	256		0	0	0	0	27	280		0	0	0	0	3	214		0	0	0	0	10	250	0	0	0	0	14.7986	33.4066
33	0	0	0	0	0	248		0	0	0	0	37	281		0	0	0	0	6	237		0	0	0	0	14.3333	255.333	0	0	0	0	19.8578	22.8983
33.5	0	0	0	0	1	248		0	0	0	0	35	272		0	0	0	0	5	236		0	0	0	0	13.6667	252	0	0	0	0	18.5831	18.3303
34	0	0	0	0	0	244		0	0	0	0	38	284		0	0	0	0	11	234		0	0	0	0	16.3333	254	0	0	0	0	19.5533	26.4575
34.5	0	0	1	0	1	227		0	0	0	0	42	293		0	0	0	0	12	230		0	0	0.333333	0	18.3333	250	0	0	0.57735	0	21.2211	37.2693
35	0	0	0	0	3	212		0	0	0	0	50	274		0	0	0	0	14	244		0	0	0	0	22.3333	243.333	0	0	0	0	24.5832	31.0054
35.5	0	0	0	0	4	228		0	0	0	0	49	266		0	0	0	0	19	242		0	0	0	0	24	245.333	0	0	0	0	22.9129	19.218
36	0	0	1	0	2	248		0	0	0	0	57	273		1	0	0	0	16	234		0.333333	0	0.333333	0	25	251.667	0.57735	0	0.57735	0	28.5832	19.7569
36.5	0	0	1	0	5	225		0	1	0	0	65	264		0	0	0	0	18	220		0	0.333333	0.333333	0	29.3333	236.333	0	0.57735	0.57735	0	31.5647	24.0901
37	0	0	0	0	8	235		0	0	0	0	62	261		0	0	0	0	23	225		0	0	0	0	31	240.333	0	0	0	0	27.8747	18.5831
37.5	0	0	1	0	8	215		0	0	0	0	45	270		0	0	0	0	26	211		0	0	0.333333	0	26.3333	232	0	0	0.57735	0	18.5023	32.9697
38	0	0	2	0	10	229		0	0	0	0	51	259		0	0	0	0	28	227		0	0	0.666667	0	29.6667	238.333	0	0	1.1547	0	20.5508	17.9258
38.5	0	0	3	0	5	211		0	0	0	0	59	260		0	0	0	0	24	210		0	0	1	0	29.3333	227	0	0	1.73205	0	27.3922	28.5832
39	0	0	4	0	10	232		0	0	0	0	57	256		0	0	0	0	22	228		0	0	1.33333	0	29.6667	238.667	0	0	2.3094	0	24.4199	15.1438
39.5	0	0	3	0	8	225		0	0	0	0	64	266		0	0	0	0	22	220		0	0	1	0	31.3333	237	0	0	1.73205	0	29.1433	25.2389
40	0	0	3	0	9	227		0	0	0	0	63	267		0	0	0	0	25	220		0	0	1	0	32.3333	238	0	0	1.73205	0	27.7369	25.3574
40.5	0	0	1	0	8	218		0	0	0	0	69	249		0	0	0	0	25	222		0	0	0.333333	0	34	229.667	0	0	0.57735	0	31.4802	16.8622
41	0	0	1	0	10	213		0	0	0	0	63	243		0	0	0	0	28	241		0	0	0.333333	0	33.6667	232.333	0	0	0.57735	0	26.9506	16.773
41.5	0	1	2	0	13	213		0	0	0	0	61	252		0	0	0	0	28	239		0	0.333333	0.666667	0	34	234.667	0	0.57735	1.1547	0	24.5561	19.8578
42	0	1	2	0	12	213		0	0	0	0	55	252		0	0	0	0	26	216		0	0.333333	0.666667	0	31	227	0	0.57735	1.1547	0	21.9317	21.7025
42.5	0	0	0	0	10	212		0	0	1	0	58	228		0	0	0	0	19	209		0	0	0.333333	0	29	216.333	0	0	0.57735	0	25.5147	10.2144
43	0	1	1	0	17	228		0	0	1	0	73	237		0	0	0	0	31	207		0	0.333333	0.666667	0	40.3333	224	0	0.57735	0.57735	0	29.1433	15.3948
43.5	0	0	0	0	17	206		0	0	1	0	78	238		0	0	0	0	28	208		0	0	0.333333	0	41	217.333	0	0	0.57735	0	32.5115	17.9258
44	0	0	0	0	13	213		0	0	0	0	59	235		0	0	0	0	22	200		0	0	0	0	31.3333	216	0	0	0	0	24.379	17.6918
44.5	0	1	1	0	12	239		0	0	0	0	73	236		0	1	0	0	22	201		0	0.666667	0.333333	0	35.6667	225.333	0	0.57735	0.57735	0	32.7159	21.1266
45	0	1	0	0	12	220		0	0	0	0	79	240		0	2	0	0	43	211		0	1	0	0	44.6667	223.667	0	1	0	0	33.5311	14.8436
45.5	0	0	0	0	13	212		0	0	0	0	71	233		0	1	0	0	42	188		0	0.333333	0	0	42	211	0	0.57735	0	0	29	22.5167
46	0	0	0	0	23	210		0	0	0	0	96	238		0	1	0	0	42	200		0	0.333333	0	0	53.6667	216	0	0.57735	0	0	37.8726	19.6977
46.5	0	1	0	0	16	204		0	1	0	0	83	231		0	1	0	0	56	189		0	1	0	0	51.6667	208	0	0	0	0	33.7095	21.2838
47	0	0	1	0	18	203		0	1	1	0	97	227		0	1	0	0	65	192		0	0.666667	0.666667	0	60	207.333	0	0.57735	0.57735	0	39.7366	17.8979
47.5	0	0	1	0	23	205		0	1	0	0	95	217		0	0	0	0	73	184		0	0.333333	0.333333	0	63.6667	202	0	0.57735	0.57735	0	36.8963	16.7033
48	0	0	1	0	23	216		0	1	0	0	82	236		0	0	0	0	70	194		0	0.333333	0.333333	0	58.3333	215.333	0	0.57735	0.57735	0	31.1823	21.0079
48.5	0	0	0	0	25	237		0	1	0	0	71	233		0	0	0	0	77	200		0	0.333333	0	0	57.6667	223.333	0	0.57735	0	0	28.4488	20.306
49	0	0	1	0	30	223		0	0	0	0	82	240		0	0	1	0	90	208		0	0	0.666667	0	67.3333	223.667	0	0	0.57735	0	32.5781	16.0104
49.5	0	0	2	0	20	208		0	0	0	0	77	242		0	0	0	0	96	227		0	0	0.666667	0	64.3333	225.667	0	0	1.1547	0	39.5517	17.0392
50	0	0	3	0	21	220		0	0	0	0	76	233		0	0	0	0	94	209		0	0	1	0	63.6667	220.667	0	0	1.73205	0	38.0307	12.0139
50.5	0	0	1	0	16	217		0	0	0	0	67	203		0	0	0	0	93	203		0	0	0.333333	0	58.6667	207.667	0	0	0.57735	0	39.1706	8.0829
51	0	0	1	0	21	195		0	0	0	0	73	218		0	0	0	0	93	202		0	0	0.333333	0	62.3333	205	0	0	0.57735	0	37.1663	11.7898
51.5	0	1	2	0	19	197		0	0	1	0	71	204		0	0	0	0	109	206		0	0.333333	1	0	66.3333	202.333	0	0.57735	1	0	45.1811	4.72582
52	0	0	4	0	16	211		0	0	0	0	71	213		0	0	0	0	114	198		0	0	1.33333	0	67	207.333	0	0	2.3094	0	49.1223	8.14453
52.5	0	0	2	0	13	232		0	0	2	0	79	205		0	0	0	0	129	200		0	0	1.33333	0	73.6667	212.333	0	0	1.1547	0	58.1836	17.2143
53	0	1	1	0	21	224		0	0	0	0	67	218		0	0	0	0	130	207		0	0.333333	0.333333	0	72.6667	216.333	0	0.57735	0.57735	0	54.7205	8.62168
53.5	0	1	1	0	20	219		0	0	0	0	94	218		0	0	1	0	135	218		0	0.333333	0.666667	0	83	218.333	0	0.57735	0.57735	0	58.2838	0.57735
54	0	0	3	0	16	212		0	0	0	0	76	229		0	0	0	0	144	200		0	0	1	0	78.6667	213.667	0	0	1.73205	0	64.0417	14.5717
54.5	0	0	6	0	16	213		0	0	0	0	67	226		0	0	0	0	137	192		0	0	2	0	73.3333	210.333	0	0	3.4641	0	60.7481	17.1561
55	0	1	2	0	17	195		0	0	1	0	78	219		0	0	1	0	125	196		0	0.333333	1.33333	0	73.3333	203.333	0	0.57735	0.57735	0	54.151	13.5769
55.5	0	0	3	0	25	204		0	0	0	0	85	223		0	0	0	0	132	203		0	0	1	0	80.6667	210	0	0	1.73205	0	53.6315	11.2694
56	0	0	3	0	35	211		0	0	2	0	74	212		0	0	1	0	133	214		0	0	2	0	80.6667	212.333	0	0	1	0	49.339	1.52753
56.5	0	0	3	0	20	214		0	0	2	0	79	193		0	1	1	0	137	191		0	0.333333	2	0	78.6667	199.333	0	0.57735	1	0	58.5007	12.741
57	0	1	3	0	24	207		0	0	3	0	87	179		0	1	1	0	142	210		0	0.666667	2.33333	0	84.3333	198.667	0	0.57735	1.1547	0	59.0452	17.0978
57.5	0	0	1	0	22	218		0	0	1	0	79	196		0	1	0	0	131	208		0	0.333333	0.666667	0	77.3333	207.333	0	0.57735	0.57735	0	54.5191	11.0151
58	0	0	5	0	24	204		0	0	1	0	92	176		0	0	1	0	137	186		0	0	2.33333	0	84.3333	188.667	0	0	2.3094	0	56.8888	14.1892
58.5	0	0	1	0	24	216		0	0	1	0	93	190		0	0	1	0	142	193		0	0	1	0	86.3333	199.667	0	0	0	0	59.2818	14.2244
59	0	0	6	0	23	194		0	0	0	0	86	196		0	0	0	0	141	187		0	0	2	0	83.3333	192.333	0	0	3.4641	0	59.0452	4.72582
59.5	0	0	5	0	20	195		0	0	0	0	86	195		0	0	0	0	124	192		0	0	1.66667	0	76.6667	194	0	0	2.88675	0	52.6245	1.73205
60	0	0	4	0	33	210		0	0	1	0	108	197		0	0	0	0	141	188		0	0	1.66667	0	94	198.333	0	0	2.08167	0	55.3444	11.0604

## Sheet: Fig.5 F
	mCherry (n. of condensates)									GFP (n. of condensates)									GFP/mCherry ratio									GFP/mCh ratio_Averages				GFP/mCh ratio_Standard dev.
Time (min)	p62_rep1	p62_rep2	p62_rep3	p62+NBR1_rep1	p62+NBR1_rep2	p62+NBR1_rep3	p62+NBR1+TAX_rep1	p62+NBR1+TAX_rep2	p62+NBR1+TAX_rep3	p62_rep1	p62_rep2	p62_rep3	p62+NBR1_rep1	p62+NBR1_rep2	p62+NBR1_rep3	p62+NBR1+TAX_rep1	p62+NBR1+TAX_rep2	p62+NBR1+TAX_rep3	p62_rep1	p62_rep2	p62_rep3	p62+NBR1_rep1	p62+NBR1_rep2	p62+NBR1_rep3	p62+NBR1+TAX_rep1	p62+NBR1+TAX_rep2	p62+NBR1+TAX_rep3	p62	p62+NBR1	p62+NBR1+TAX1BP1		p62	p62+NBR1	p62+NBR1+TAX1BP1
0	48	15	45	197	117	136	310	251	220	1	0	3	11	4	41	70	37	48	0.0208333	0	0.0666667	0.0558376	0.034188	0.301471	0.225806	0.14741	0.218182	0.0291667	0.130499	0.197133		0.0341056	0.148461	0.0432294
0.5	59	20	52	198	110	142	348	240	222	0	1	1	13	5	45	65	36	45	0	0.05	0.0192308	0.0656566	0.0454545	0.316901	0.186782	0.15	0.202703	0.0230769	0.142671	0.179828		0.0252209	0.151226	0.0270307
1	69	23	49	205	108	166	345	232	219	0	0	1	17	5	43	75	42	63	0	0	0.0204082	0.0829268	0.0462963	0.259036	0.217391	0.181034	0.287671	0.00680272	0.12942	0.228699		0.0117827	0.113735	0.0542102
1.5	60	31	59	211	109	171	347	235	230	0	0	1	27	9	52	91	44	76	0	0	0.0169492	0.127962	0.0825688	0.304094	0.262248	0.187234	0.330435	0.00564972	0.171541	0.259972		0.0097856	0.117016	0.0716275
2	61	34	44	223	109	173	358	243	213	1	0	0	35	8	61	109	62	72	0.0163934	0	0	0.156951	0.0733945	0.352601	0.304469	0.255144	0.338028	0.00546448	0.194315	0.299214		0.00946476	0.143305	0.0416912
2.5	48	31	48	225	111	172	361	223	203	0	0	1	38	11	64	110	69	75	0	0	0.0208333	0.168889	0.0990991	0.372093	0.304709	0.309417	0.369458	0.00694444	0.21336	0.327861		0.0120281	0.141826	0.0361006
3	50	39	40	241	114	168	381	226	213	1	0	0	40	11	60	114	59	92	0.02	0	0	0.165975	0.0964912	0.357143	0.299213	0.261062	0.431925	0.00666667	0.206536	0.330733		0.011547	0.134977	0.0896866
3.5	65	35	40	236	123	156	372	209	191	2	0	1	40	10	59	121	58	86	0.0307692	0	0.025	0.169492	0.0813008	0.378205	0.325269	0.277512	0.450262	0.0185897	0.209666	0.351014		0.0163556	0.152475	0.0892062
4	70	31	40	237	120	158	335	202	206	1	1	1	48	9	41	143	56	104	0.0142857	0.0322581	0.025	0.202532	0.075	0.259494	0.426866	0.277228	0.504854	0.0238479	0.179008	0.402983		0.00904139	0.0944695	0.115677
4.5	69	30	44	241	120	152	295	208	204	1	2	0	59	10	44	123	63	99	0.0144928	0.0666667	0	0.244813	0.0833333	0.289474	0.416949	0.302885	0.485294	0.0270531	0.205873	0.401709		0.0350633	0.108447	0.0921547
5	59	25	40	242	120	162	335	208	213	0	3	1	58	9	42	147	55	111	0	0.12	0.025	0.239669	0.075	0.259259	0.438806	0.264423	0.521127	0.0483333	0.19131	0.408119		0.0633114	0.101202	0.131074
5.5	46	27	41	243	126	169	311	236	196	1	2	1	59	11	49	131	66	109	0.0217391	0.0740741	0.0243902	0.242798	0.0873016	0.289941	0.421222	0.279661	0.556122	0.0400678	0.20668	0.419002		0.0294801	0.106038	0.138244
6	64	30	35	239	121	172	324	234	207	1	3	2	62	12	56	123	63	127	0.015625	0.1	0.0571429	0.259414	0.0991736	0.325581	0.37963	0.269231	0.613527	0.0575893	0.228056	0.420796		0.0421893	0.116416	0.175801
6.5	51	31	38	231	125	170	327	244	193	1	4	1	62	13	59	142	69	125	0.0196078	0.129032	0.0263158	0.268398	0.104	0.347059	0.434251	0.282787	0.647668	0.0583186	0.239819	0.454902		0.0613316	0.124024	0.183315
7	39	37	30	245	122	175	320	258	184	1	1	2	61	8	66	139	75	140	0.025641	0.027027	0.0666667	0.24898	0.0655738	0.377143	0.434375	0.290698	0.76087	0.0397782	0.230565	0.495314		0.0232964	0.156599	0.240937
7.5	43	45	37	247	127	172	319	256	196	0	5	1	55	10	64	141	75	157	0	0.111111	0.027027	0.222672	0.0787402	0.372093	0.442006	0.292969	0.80102	0.046046	0.224502	0.511998		0.0579458	0.146685	0.261158
8	52	35	35	257	127	168	333	258	174	1	4	1	59	6	62	150	78	136	0.0192308	0.114286	0.0285714	0.229572	0.0472441	0.369048	0.45045	0.302326	0.781609	0.0540293	0.215288	0.511462		0.0523922	0.161377	0.245398
8.5	33	34	32	252	127	170	315	261	180	1	4	1	59	11	67	145	78	153	0.030303	0.117647	0.03125	0.234127	0.0866142	0.394118	0.460317	0.298851	0.85	0.0597334	0.238286	0.536389		0.050157	0.153794	0.28334
9	40	36	32	247	124	173	304	266	179	0	0	1	64	10	69	129	82	172	0	0	0.03125	0.259109	0.0806452	0.398844	0.424342	0.308271	0.960894	0.0104167	0.246199	0.564502		0.0180422	0.159492	0.348156
9.5	43	28	34	246	135	172	310	268	182	0	2	0	66	8	59	143	73	186	0	0.0714286	0	0.268293	0.0592593	0.343023	0.46129	0.272388	1.02198	0.0238095	0.223525	0.585219		0.0412393	0.147084	0.389859
10	53	30	32	242	135	171	302	264	184	1	2	0	68	11	67	135	85	211	0.0188679	0.0666667	0	0.280992	0.0814815	0.391813	0.44702	0.32197	1.14674	0.0285115	0.251429	0.638576		0.0343637	0.157264	0.444501
10.5	62	26	37	238	139	175	312	271	185	0	0	1	68	9	70	144	83	213	0	0	0.027027	0.285714	0.0647482	0.4	0.461538	0.306273	1.15135	0.00900901	0.250154	0.639721		0.0156041	0.170431	0.449835
11	52	29	38	239	134	191	306	265	190	1	0	3	68	13	81	146	84	182	0.0192308	0	0.0789474	0.284519	0.0970149	0.424084	0.477124	0.316981	0.957895	0.032726	0.268539	0.584		0.0411675	0.164119	0.333556
11.5	46	29	46	240	137	193	322	257	194	0	0	1	58	10	63	155	79	159	0	0	0.0217391	0.241667	0.0729927	0.326425	0.481366	0.307393	0.819588	0.00724638	0.213695	0.536116		0.0125511	0.129011	0.26045
12	40	18	49	244	145	196	336	253	182	1	0	1	64	11	67	144	76	146	0.025	0	0.0204082	0.262295	0.0758621	0.341837	0.428571	0.300395	0.802198	0.0151361	0.226665	0.510388		0.0133078	0.13652	0.260714
12.5	35	14	39	258	148	187	352	246	176	0	1	1	64	14	64	175	77	134	0	0.0714286	0.025641	0.248062	0.0945946	0.342246	0.497159	0.313008	0.761364	0.0323565	0.228301	0.523844		0.0361847	0.125003	0.225366
13	36	25	49	235	145	147	332	215	177	0	2	0	55	16	56	164	66	124	0	0.08	0	0.234043	0.110345	0.380952	0.493976	0.306977	0.700565	0.0266667	0.24178	0.500506		0.046188	0.13547	0.196875
13.5	44	27	50	242	149	151	307	221	188	0	2	0	73	16	55	134	66	143	0	0.0740741	0	0.301653	0.107383	0.364238	0.436482	0.298643	0.760638	0.0246914	0.257758	0.498588		0.0427667	0.133936	0.237177
14	52	23	51	235	150	152	287	224	214	2	1	1	63	13	54	148	73	163	0.0384615	0.0434783	0.0196078	0.268085	0.0866667	0.355263	0.515679	0.325893	0.761682	0.0338492	0.236672	0.534418		0.0125859	0.137026	0.218498
14.5	47	22	57	241	145	184	297	232	234	1	1	1	71	15	58	148	69	183	0.0212766	0.0454545	0.0175439	0.294606	0.103448	0.315217	0.498316	0.297414	0.782051	0.0280917	0.237757	0.525927		0.0151521	0.116771	0.243496
15	39	27	54	263	150	198	339	214	226	0	1	0	69	11	54	152	81	192	0	0.037037	0	0.262357	0.0733333	0.272727	0.448378	0.378505	0.849558	0.0123457	0.202806	0.558813		0.0213833	0.112246	0.254204
15.5	47	37	40	232	159	165	324	223	208	1	1	0	68	10	47	165	86	205	0.0212766	0.027027	0	0.293103	0.0628931	0.284848	0.509259	0.38565	0.985577	0.0161012	0.213615	0.626829		0.0142374	0.130594	0.316773
16	44	33	38	243	175	171	344	233	207	0	1	0	50	8	45	152	76	209	0	0.030303	0	0.205761	0.0457143	0.263158	0.44186	0.32618	1.00966	0.010101	0.171544	0.592568		0.0174955	0.112688	0.365816
16.5	47	31	42	250	174	188	319	213	221	0	0	1	58	7	46	167	80	244	0	0	0.0238095	0.232	0.0402299	0.244681	0.523511	0.375587	1.10407	0.00793651	0.172304	0.667723		0.0137464	0.114555	0.385059
17	38	31	55	250	180	207	315	223	208	2	1	1	62	7	63	154	72	245	0.0526316	0.0322581	0.0181818	0.248	0.0388889	0.304348	0.488889	0.32287	1.17788	0.0343572	0.197079	0.663214		0.0173205	0.139864	0.453381
17.5	40	27	49	253	197	189	317	225	204	0	1	0	62	11	57	158	82	269	0	0.037037	0	0.245059	0.0558376	0.301587	0.498423	0.364444	1.31863	0.0123457	0.200828	0.727165		0.0213833	0.128707	0.516584
18	59	28	44	252	184	193	344	238	217	0	2	1	57	8	56	147	88	262	0	0.0714286	0.0227273	0.22619	0.0434783	0.290155	0.427326	0.369748	1.20737	0.0313853	0.186608	0.668149		0.0364929	0.128014	0.467869
18.5	66	32	34	241	200	148	338	235	202	0	1	1	47	11	56	124	79	250	0	0.03125	0.0294118	0.195021	0.055	0.378378	0.366864	0.33617	1.23762	0.0202206	0.209466	0.646886		0.0175356	0.162172	0.511824
19	52	30	44	220	201	155	349	239	193	1	1	1	34	9	60	155	86	269	0.0192308	0.0333333	0.0227273	0.154545	0.0447761	0.387097	0.444126	0.359833	1.39378	0.0250971	0.195473	0.73258		0.00734389	0.174792	0.574167
19.5	41	34	46	198	199	175	344	244	187	0	1	2	34	11	64	169	83	268	0	0.0294118	0.0434783	0.171717	0.0552764	0.365714	0.491279	0.340164	1.43316	0.0242967	0.197569	0.754866		0.0221859	0.156825	0.592255
20	40	33	43	221	210	166	325	244	198	1	1	2	36	6	61	152	87	265	0.025	0.030303	0.0465116	0.162896	0.0285714	0.36747	0.467692	0.356557	1.33838	0.0339382	0.186312	0.720878		0.0112071	0.170658	0.537655
20.5	39	22	40	227	206	178	315	239	194	0	1	1	39	5	76	177	84	272	0	0.0454545	0.025	0.171806	0.0242718	0.426966	0.561905	0.351464	1.40206	0.0234848	0.207681	0.77181		0.0227651	0.20373	0.555863
21	36	28	32	238	204	177	306	245	196	1	2	2	43	5	64	183	85	247	0.0277778	0.0714286	0.0625	0.180672	0.0245098	0.361582	0.598039	0.346939	1.2602	0.0539021	0.188921	0.735061		0.0230606	0.168687	0.471799
21.5	26	35	28	238	191	170	324	236	199	1	2	1	36	6	60	195	86	229	0.0384615	0.0571429	0.0357143	0.151261	0.0314136	0.352941	0.601852	0.364407	1.15075	0.0437729	0.178538	0.705671		0.0116599	0.16249	0.403323
22	31	34	33	255	192	165	331	261	202	0	2	1	47	5	57	192	94	235	0	0.0588235	0.030303	0.184314	0.0260417	0.345455	0.58006	0.360153	1.16337	0.0297089	0.18527	0.701193		0.0294163	0.159709	0.415082
22.5	38	34	37	258	192	176	323	263	191	0	1	1	53	5	60	187	91	243	0	0.0294118	0.027027	0.205426	0.0260417	0.340909	0.578947	0.346008	1.27225	0.0188129	0.190792	0.732402		0.016336	0.157943	0.481812
23	36	34	35	235	186	176	327	252	174	0	1	1	50	4	77	187	92	230	0	0.0294118	0.0285714	0.212766	0.0215054	0.4375	0.571865	0.365079	1.32184	0.0193277	0.223924	0.752928		0.0167436	0.208222	0.503423
23.5	39	30	40	224	193	179	318	241	192	2	0	1	37	3	66	172	102	271	0.0512821	0	0.025	0.165179	0.015544	0.368715	0.540881	0.423237	1.41146	0.0254274	0.183146	0.791858		0.0256437	0.17727	0.539804
24	50	26	43	234	187	153	299	235	212	1	0	0	37	6	58	178	102	281	0.02	0	0	0.15812	0.0320856	0.379085	0.595318	0.434043	1.32547	0.00666667	0.189763	0.784944		0.011547	0.175651	0.475005
24.5	43	30	55	199	195	146	310	234	200	1	1	0	42	5	51	176	89	266	0.0232558	0.0333333	0	0.211055	0.025641	0.349315	0.567742	0.380342	1.33	0.018863	0.195337	0.759361		0.0170953	0.162408	0.502992
25	38	27	51	189	184	143	316	242	181	2	1	0	38	5	61	201	86	247	0.0526316	0.037037	0	0.201058	0.0271739	0.426573	0.636076	0.355372	1.36464	0.0298895	0.218269	0.785363		0.027034	0.200255	0.520933
25.5	35	26	35	210	178	127	257	240	185	2	1	0	43	6	53	155	84	245	0.0571429	0.0384615	0	0.204762	0.0337079	0.417323	0.603113	0.35	1.32432	0.0318681	0.218598	0.759146		0.0291364	0.192181	0.505556
26	36	24	38	213	184	145	231	231	181	1	1	0	56	3	43	131	86	231	0.0277778	0.0416667	0	0.262911	0.0163043	0.296552	0.5671	0.372294	1.27624	0.0231481	0.191922	0.738546		0.0212156	0.153017	0.475737
26.5	36	23	40	228	179	127	208	229	167	1	3	0	51	7	43	130	90	217	0.0277778	0.130435	0	0.223684	0.0391061	0.338583	0.625	0.393013	1.2994	0.0527375	0.200458	0.772471		0.0687063	0.151083	0.470846
27	39	23	45	222	174	116	209	225	148	2	3	0	49	10	45	129	92	196	0.0512821	0.130435	0	0.220721	0.0574713	0.387931	0.617225	0.408889	1.32432	0.0605723	0.222041	0.783479		0.0657118	0.165234	0.479829
27.5	43	21	46	220	165	124	227	242	142	0	3	0	52	7	52	146	91	184	0	0.142857	0	0.236364	0.0424242	0.419355	0.643172	0.376033	1.29577	0.047619	0.232714	0.77166		0.0824786	0.188492	0.473142
28	33	23	50	217	158	150	251	240	171	1	1	0	55	14	58	160	103	213	0.030303	0.0434783	0	0.253456	0.0886076	0.386667	0.63745	0.429167	1.24561	0.0245938	0.24291	0.770744		0.0222943	0.149309	0.424231
28.5	37	23	35	230	165	139	244	240	192	0	1	1	66	11	57	153	92	238	0	0.0434783	0.0285714	0.286957	0.0666667	0.410072	0.627049	0.383333	1.23958	0.0240166	0.254565	0.749989		0.0220941	0.173979	0.441165
29	37	25	31	219	169	131	272	242	194	0	1	1	74	11	49	176	103	283	0	0.04	0.0322581	0.3379	0.0650888	0.374046	0.647059	0.42562	1.45876	0.024086	0.259011	0.843814		0.0212152	0.168912	0.543949
29.5	34	30	38	242	160	139	285	233	211	0	1	0	83	11	57	190	89	293	0	0.0333333	0	0.342975	0.06875	0.410072	0.666667	0.381974	1.38863	0.0111111	0.273932	0.812422		0.019245	0.180832	0.518913
30	31	27	47	245	166	151	268	214	187	1	1	0	69	7	59	171	98	263	0.0322581	0.037037	0	0.281633	0.0421687	0.390728	0.63806	0.457944	1.40642	0.0230984	0.238177	0.83414		0.020146	0.178297	0.503722

## Sheet: Suppl. Fig. 2A
	Repl.1				Repl.2				Repl.3					Averages of 3 replicates					StDev of 3 replicates
	p62_mCherry	p62+NBR1_mCherry	NBR1_GFP	p62+NBR1_GFP	p62_mCherry	p62+NBR1_mCherry	NBR1_GFP	p62+NBR1_GFP	p62_mCherry	p62+NBR1_mCherry	NBR1_GFP	p62+NBR1_GFP		p62_mCherry	p62+NBR1_mCherry	NBR1_GFP	p62+NBR1_GFP		p62_mCherry	p62+NBR1_mCherry	NBR1_GFP	p62+NBR1_GFP
Time (min)	Count	Count	Count	Count	Count	Count	Count	Count	Count	Count	Count	Count		Count	Count	Count	Count		Count	Count	Count	Count
0	4	2.5	1.5	1	3	457	9	88	13.5	3403.5	4.5	1854		6.83333	1287.67	5	647.667		5.79511	1846.4	3.77492	1045.62
1	11	1374.5	4.5	587	2.5	1161	4	391	61.5	4222.5	7	2639		25	2252.67	5.16667	1205.67		31.8944	1709.26	1.60728	1245.17
2	13	2573.5	1	1473.5	4	1635	5	831	285.5	3630.5	8	2876.5		100.833	2613	4.66667	1727		159.989	998.336	3.51188	1046.05
3	86	2750.5	3.5	1849	7.5	1782	4.5	1061	646	3133.5	10.5	2554.5		246.5	2555.33	6.16667	1821.5		348.196	696.567	3.78594	747.13
4	368	2622	2	1900.5	11.5	1555	5	1017	900	2643	8.5	2179.5		426.5	2273.33	5.16667	1699		447.129	622.184	3.2532	606.88
5	734	2363	1.5	1777	21.5	1525	2.5	1084	1019.5	2296.5	11.5	1910		591.667	2061.5	5.16667	1590.33		513.999	465.811	5.50757	443.511
6	923	2200.5	3	1681	46.5	1428	3.5	1020	1037.5	2054.5	10	1708.5		669	1894.33	5.5	1469.83		542.132	410.401	3.90512	389.81
7	1123	2002	4	1521	65.5	1373	4	1026	949.5	1844.5	8	1556		712.667	1739.83	5.33333	1367.67		567.137	327.302	2.3094	296.409
8	1164	1833	1	1405	118	1306	6	988	923.5	1655.5	10	1397		735.167	1598.17	5.66667	1263.33		547.842	268.137	4.50925	238.479
9	1188	1699	3	1343	159	1264	6.5	971	835	1513	8.5	1300		727.333	1492	6	1204.67		522.881	218.259	2.78388	203.5
10	1147	1586.5	2.5	1290	228	1258	4.5	972	813	1415	9	1192.5		729.333	1419.83	5.33333	1151.5		465.178	164.303	3.32916	162.916
11	1160	1528.5	3	1221.5	311.5	1163	6.5	901	748.5	1331	8.5	1131		740	1340.83	6	1084.5		424.314	182.948	2.78388	165.232
12	707	1433	2	1158	358	1081	4.5	849	714	1291.5	9	1098.5		593	1268.5	5.16667	1035.17		203.546	177.124	3.5473	163.947
13	710	1370	3	1111	397	1042	3.5	819	692.5	1198	5.5	1034.5		599.833	1203.33	4	988.167		175.877	164.065	1.32288	151.414
14	744	1252	5	1024	457.5	982	2.5	772	678	1166.5	9.5	993.5		626.5	1133.5	5.66667	929.833		150.032	137.992	3.5473	137.536
15	744	1199	4.5	990.5	524	944	6	742	640.5	1086.5	11.5	938		636.167	1076.5	7.33333	890.167		110.064	127.794	3.68556	130.974
16	681	1128	3.5	929.5	513	961	4.5	740	605.5	1037.5	10	888.5		599.833	1042.17	6	852.667		84.1432	83.5977	3.5	99.7025
17	665	1070	5	882.5	511	944	6.5	726	587.5	964	11.5	834		587.833	992.667	7.66667	814.167		77.0005	67.7151	3.40343	80.1129
18	652	1026.5	6.5	859	515	862	4.5	691	566.5	915.5	10.5	779.5		577.833	934.667	7.16667	776.5		69.1996	83.9082	3.05505	84.0402
19	602	998.5	4.5	827	479.5	845	5	676	551	863.5	15	729.5		544.167	902.333	8.16667	744.167		61.5352	83.7949	5.92312	76.561
20	623	963.5	4.5	794.5	457	797	4	649	533	832.5	11	719		537.667	864.333	6.5	720.833		83.0983	87.696	3.90512	72.7673
21	612	927	4.5	767	404	772	6	611	538.5	826	13	712		518.167	841.667	7.83333	696.667		105.48	78.6787	4.53689	79.1223
22	579	864.5	3.5	725.5	383	742	8	592	506	767	9.5	658.5		489.333	791.167	7	658.667		99.0572	64.727	3.1225	66.7502
23	542	832	2	696.5	344.5	722	5	592	477.5	764.5	12	644		454.667	772.833	6.33333	644.167		100.71	55.4715	5.1316	52.2502
24	549	812.5	3	690	310.5	728	5	594	472.5	768.5	10.5	667		444	769.667	6.16667	650.333		121.777	42.2621	3.88373	50.1232
25	492	775.5	4	651	280	683	8	547	495	738.5	14	657		422.333	732.333	8.66667	618.333		123.273	46.5573	5.03322	61.8493
26	490	734.5	4.5	621	293.5	679	5.5	558	464	713.5	12	618.5		415.833	709	7.33333	599.167		106.738	28.0223	4.07226	35.6733
27	491	735	3	614	276	674	5	532	437	712.5	8	620		401.333	707.167	5.33333	588.667		111.85	30.8477	2.51661	49.1664
28	446	712.5	3.5	590	296	657	4.5	516	421	691	16	594		387.667	686.833	8	566.667		80.3638	27.9836	6.94622	43.9242
29	458	706.5	7.5	589.5	283	622	5	491	426	676	12.5	602.5		389	668.167	8.33333	561		93.1826	42.7912	3.81881	60.9693
30	409	685.5	5.5	577	288	645	6	513	386	652	13	559.5		361	660.833	8.16667	549.833		64.2573	21.6468	4.19325	33.0769
31	387	669.5	4	567.5	252	615	3.5	509	382.5	633	13.5	530.5		340.5	639.167	7	535.667		76.6763	27.7684	5.63471	29.5903
32	384	661	2	535.5	256	602	1.5	481	388	603.5	12.5	518.5		342.667	622.167	5.33333	511.667		75.0822	33.639	6.21155	27.8852
33	394	639	3	527.5	257.5	594	4.5	457	391.5	571	15.5	485.5		347.667	601.333	7.66667	490		78.0966	34.5881	6.8252	35.4648
34	367	610.5	2.5	513.5	256.5	620	3.5	494	386.5	561.5	13.5	485		336.667	597.333	6.5	497.5		70.1077	31.394	6.08276	14.5688
35	362	559.5	2.5	467	239	587	2	457	379.5	570.5	10	486.5		326.833	572.333	4.83333	470.167		76.5675	13.8414	4.48144	15.0028
36	326	563.5	5.5	471.5	215	531	4	427	366	527	13.5	461.5		302.333	540.5	7.66667	453.333		78.2326	20.0187	5.10718	23.347
37	299	554.5	3.5	470	225	520	2.5	399	341.5	519.5	14.5	443.5		288.5	531.333	6.83333	437.5		58.9555	20.0645	6.65833	35.8783
38	302	558	6	471	211	487	4	380	359	503.5	14.5	442.5		290.667	516.167	8.16667	431.167		74.6481	37.1562	5.57524	46.5466
39	303	544.5	5	456.5	203.5	475	5	376	339.5	487.5	13	412		282	502.333	7.66667	414.833		70.39	37.0484	4.6188	40.3247
40	310	541.5	2	460	204.5	462	5	352	338	460	13	399.5		284.167	487.833	6.66667	403.833		70.3995	46.4875	5.68624	54.1302
41	308	505.5	2.5	425.5	208.5	448	3.5	340	335	469	12.5	401.5		283.833	474.167	6.16667	389		66.6227	29.0961	5.50757	44.0993
42	318	491.5	4	415	207	411	5	317	333	463	14.5	396.5		286	455.167	7.83333	376.167		68.8259	40.8177	5.79511	52.0681
43	314	482	4	413	214.5	393	5	311	331.5	443.5	11	376		286.667	439.5	6.66667	366.667		63.1077	44.6346	3.78594	51.6366
44	298	470	2.5	401.5	197	396	3	297	332.5	442.5	15	387.5		275.833	436.167	6.83333	362		70.4172	37.4043	7.07696	56.7252
45	334	461.5	4	383	180	373	4.5	290	322.5	441.5	15.5	385		278.833	425.333	8	352.667		85.7851	46.4121	6.5	54.2801
46	314	438	1.5	372	205	371	5.5	283	326.5	443	16	388.5		281.833	417.333	7.66667	347.833		66.8325	40.2036	7.48888	56.7502
47	294	451.5	2.5	381.5	211	363	2.5	280	323	420	14	371		276	411.5	6.33333	344.167		58.1292	44.8581	6.63953	55.8174
48	294	447.5	3.5	369.5	202	372	2.5	267	307	402.5	13.5	342		267.667	407.333	6.5	326.167		57.2393	37.9814	6.08276	53.0526
49	284	429.5	2.5	375	191	357	4.5	287	288.5	386.5	11	333.5		254.5	391	6	331.833		55.0386	36.4589	4.4441	44.0237
50	288	412	2.5	339.5	167	342	3	278	285.5	386	15.5	340		246.833	380	7	319.167		69.149	35.3836	7.36546	35.6523
51	283	402.5	1.5	336.5	158.5	334	3	246	284.5	390.5	9.5	338.5		242	375.667	4.66667	307		72.317	36.5798	4.25245	52.837
52	297	416	0.5	348.5	166.5	336	3	255	290	395.5	15	335.5		251.167	382.5	6.16667	313		73.407	41.5542	7.75134	50.6483
53	284	406	3.5	351.5	176	337	2	249	292	374.5	17	328		250.667	372.5	7.5	309.5		64.7868	34.5435	8.26136	53.6959
54	278	409.5	3	343	157	322	1.5	240	261	355.5	15	298.5		232	362.333	6.5	293.833		65.5057	44.1484	7.39932	51.6583
55	240	403	6.5	338	148.5	314	2.5	239	257.5	346.5	13	307		215.333	354.5	7.33333	294.667		58.537	45.0361	5.29937	50.6392
56	228	377.5	3	323	148	301	7.5	232	249	322	15.5	282		208.333	333.5	8.66667	279		53.2948	39.5253	6.33114	45.5741
57	236	372	1.5	317	133	310	5	234	247.5	332.5	14	289		205.5	338.167	6.83333	280		63.0496	31.386	6.44851	42.2256
58	241	351.5	4.5	297.5	134	295	2.5	227	247	336	15	293		207.333	327.5	7.33333	272.5		63.5793	29.1933	6.71441	39.4683
59	239	343.5	4.5	287.5	122	294	3	224	251.5	332	16.5	287.5		204.167	323.167	8	266.333		71.4324	25.9053	7.39932	36.6617
60	239	332.5	5	271.5	115	276	5.5	205	237	327	17	279		197	311.833	9.16667	251.833		71.0211	31.1542	6.78847	40.7318
